# Supplementary material for: 2-[(E)-(2,4-Dihy­droxy­benzyl­idene)aza­nium­yl]-3-phenyl­propano­ate
Source: Acta Crystallogr Sect E Struct Rep Online. 2011 May 7;67(Pt 6):o1331–2. doi: 10.1107/S1600536811016655 (PMC3120434; doi:10.1107/S1600536811016655)
Supplement: Supplementary file 2 [file e-67-o1331-Isup2.hkl]

#
# h,k,l, Fc-squared, Fo-squared, sigma(Fo-squared) and status flag
#
data_I
_shelx_title ' l8b_0m in P2(1)/c (100K)'
_shelx_refln_list_code          4
_shelx_F_calc_maximum      223.73
_exptl_crystal_F_000       600.00
_reflns_d_resolution_high  0.6147
 
loop_
 _symmetry_equiv_pos_as_xyz
 'x, y, z'
 '-x, y+1/2, -z+1/2'
 '-x, -y, -z'
 'x, -y-1/2, z-1/2'
 
_cell_length_a     9.3943
_cell_length_b     6.8946
_cell_length_c    20.7251
_cell_angle_alpha  90.000
_cell_angle_beta   92.065
_cell_angle_gamma  90.000
 
_shelx_F_squared_multiplier     1.000
 
loop_
 _refln_index_h
 _refln_index_k
 _refln_index_l
 _refln_F_squared_calc
 _refln_F_squared_meas
 _refln_F_squared_sigma
 _refln_observed_status
   1   0   0        1.86       -0.59      0.59 o
   2   0   0     8159.14     8172.15     74.06 o
   3   0   0      658.42      673.27      8.45 o
   4   0   0      679.81      584.12      6.10 o
   5   0   0     5743.77     6262.17     45.05 o
   6   0   0      142.50      190.35      2.86 o
   7   0   0        7.65        3.06      0.79 o
   8   0   0       77.11       73.60      2.60 o
   9   0   0       36.69       36.82      2.67 o
  10   0   0      168.62      139.95      5.30 o
  11   0   0        0.01        4.01      1.79 o
  12   0   0        2.26        3.22      2.36 o
  13   0   0      432.69      455.42     18.32 o
  14   0   0       60.46       60.21      8.25 o
  15   0   0      138.06      125.90     10.41 o
   1   1   0      867.03      835.05      9.57 o
   2   1   0      748.65      743.05      5.97 o
   3   1   0      259.58      283.91      3.10 o
   4   1   0      523.63      575.89      4.70 o
   5   1   0      170.87      171.11      6.59 o
   6   1   0      841.76      966.57      7.22 o
   7   1   0      896.56      956.57      7.70 o
   8   1   0       17.71       16.79      1.36 o
   9   1   0       19.77       32.66      1.86 o
  10   1   0        1.07        1.62      0.94 o
  11   1   0        2.47        2.68      1.20 o
  12   1   0       78.64       92.96      4.95 o
  13   1   0       96.63       97.03      5.56 o
  14   1   0       10.98       14.03      3.72 o
  15   1   0        0.47        3.08      2.99 o
   0   2   0      313.75      248.85      3.46 o
   1   2   0      107.91      113.86      1.83 o
   2   2   0      482.42      535.88      5.54 o
   3   2   0        2.77        5.21      0.65 o
   4   2   0      744.01      793.78      6.93 o
   5   2   0      305.12      326.68      3.42 o
   6   2   0        4.05        6.07      0.84 o
   7   2   0       36.20       37.43      1.93 o
   8   2   0      375.45      357.47      6.69 o
   9   2   0      144.28      128.07      3.69 o
  10   2   0       62.21       61.26      3.31 o
  11   2   0       32.26       32.57      2.33 o
  12   2   0       25.72       18.96      2.88 o
  13   2   0        0.41        1.27      2.64 o
  14   2   0        7.44        7.93      4.05 o
  15   2   0       59.91       60.38      6.00 o
   1   3   0     1014.36     1120.60      8.28 o
   2   3   0      140.26      149.92      2.71 o
   3   3   0      506.02      520.20      5.61 o
   4   3   0      216.45      274.01      3.23 o
   5   3   0       22.45       22.33      1.13 o
   6   3   0      173.13      170.53      2.89 o
   7   3   0      108.17       95.57      2.44 o
   8   3   0      545.56      515.41      7.57 o
   9   3   0        1.73        2.63      1.14 o
  10   3   0       30.74       27.57      3.05 o
  11   3   0       70.23       72.24      3.77 o
  12   3   0      374.24      373.96      7.79 o
  13   3   0       37.44       34.06      3.74 o
  14   3   0      330.33      368.36     11.94 o
   0   4   0     1933.87     2111.97     29.55 o
   1   4   0      136.61      150.08      2.34 o
   2   4   0      138.27      160.35      3.32 o
   3   4   0      101.91      115.20      3.06 o
   4   4   0      512.08      520.72      6.02 o
   5   4   0      299.13      275.52      3.60 o
   6   4   0      675.62      579.93      6.27 o
   7   4   0       85.91       85.16      2.11 o
   8   4   0      132.22      138.51      3.28 o
   9   4   0      147.21      131.02      3.69 o
  10   4   0       25.72       27.10      2.56 o
  11   4   0       12.12       18.29      2.50 o
  12   4   0        5.75        3.53      2.03 o
  13   4   0       33.14       27.12      3.55 o
  14   4   0       94.62      108.20      7.94 o
   1   5   0      526.80      478.83      5.98 o
   2   5   0      235.15      216.95      3.40 o
   3   5   0       28.80       24.26      2.34 o
   4   5   0      273.76      233.16      4.59 o
   5   5   0      101.14       90.23      2.71 o
   6   5   0      234.49      206.11      3.72 o
   7   5   0       73.28       73.75      2.78 o
   8   5   0      229.44      221.71      5.06 o
   9   5   0      125.65      112.47      4.33 o
  10   5   0        0.01        1.94      1.87 o
  11   5   0       26.51       26.00      4.09 o
  12   5   0        3.70        6.27      3.03 o
  13   5   0        5.82        2.79      3.10 o
   0   6   0       13.53       15.20      2.73 o
   1   6   0      173.45      154.38      3.40 o
   2   6   0     1664.04     1598.05     15.85 o
   3   6   0     1703.44     1530.08     22.83 o
   4   6   0        1.66        1.99      1.21 o
   5   6   0        0.14        0.10      1.03 o
   6   6   0        9.75       10.19      1.69 o
   7   6   0       35.04       30.09      2.09 o
   8   6   0        0.41        2.03      1.26 o
   9   6   0        0.07       -0.76      1.57 o
  10   6   0       84.81       85.77      5.73 o
  11   6   0       27.41       30.42      4.28 o
  12   6   0        3.12        2.79      4.65 o
   1   7   0        0.26       -0.57      1.10 o
   2   7   0      145.00      112.15      3.30 o
   3   7   0      903.70      819.19     11.41 o
   4   7   0      183.59      186.57      4.36 o
   5   7   0      134.79      129.61      5.41 o
   6   7   0        3.05        1.87      1.68 o
   7   7   0      176.93      185.07      5.93 o
   8   7   0       66.67       72.85      9.76 o
   9   7   0       61.42       59.37      4.29 o
  10   7   0      344.10      365.01     28.33 o
  11   7   0        0.57        1.59      2.70 o
   0   8   0        9.11        9.02      2.36 o
   1   8   0       37.03       37.97      2.58 o
   2   8   0       23.87       22.53      3.90 o
   3   8   0       19.52       20.08      3.93 o
   4   8   0        0.87        0.87      1.95 o
   5   8   0       17.32       17.08      3.31 o
   6   8   0       33.01       41.90      6.79 o
   7   8   0       22.31       17.43      2.65 o
   8   8   0       22.08       21.07      4.14 o
   9   8   0        0.41        2.22      1.86 o
  10   8   0       81.41       97.43     10.42 o
   1   9   0      182.04      187.79      5.94 o
   2   9   0       56.87       60.99      3.32 o
   3   9   0        2.46        4.67      1.49 o
   4   9   0      270.96      290.20     13.95 o
   5   9   0      161.94      173.21     11.34 o
   6   9   0       13.50       10.75      2.14 o
   7   9   0        5.71        2.65      3.93 o
   8   9   0       53.93       60.56      4.71 o
   9   9   0       78.37       86.30      5.72 o
   0  10   0        2.21        3.83      2.38 o
   1  10   0      117.10      114.72      9.14 o
   2  10   0      224.73      245.20      7.46 o
   3  10   0       97.63      103.21      4.74 o
   4  10   0      276.88      293.94      9.53 o
   5  10   0       10.83       11.47      4.50 o
   6  10   0       69.82       82.36     10.28 o
   1  11   0       45.38       51.62      4.49 o
   2  11   0       61.44       70.04      4.70 o
 -15   1   1       25.80       33.96      8.50 o
 -14   1   1        0.24       -0.81      2.00 o
 -13   1   1        0.05        2.77      2.09 o
 -12   1   1       37.19       39.76      4.07 o
 -11   1   1       12.55       13.58      1.68 o
 -10   1   1      265.05      248.63      4.06 o
  -9   1   1      203.82      188.37      3.62 o
  -8   1   1      733.39      734.39      9.90 o
  -7   1   1      281.56      248.41      3.96 o
  -6   1   1      230.00      225.48      2.67 o
  -5   1   1       56.43       58.14      1.54 o
  -4   1   1      682.86      711.35      6.92 o
  -3   1   1       62.22       88.02      1.72 o
  -2   1   1      385.41      355.65      3.43 o
  -1   1   1      151.11      150.98      2.05 o
   0   1   1     1457.07     1427.01      8.55 o
   1   1   1     3144.35     3209.48     22.92 o
   2   1   1     1837.99     1757.56     14.81 o
   3   1   1      756.05      808.88      6.71 o
   4   1   1      895.70      968.53      7.36 o
   5   1   1     2108.44     2364.22     15.05 o
   6   1   1       35.76       53.18      1.42 o
   7   1   1        5.23        5.76      0.82 o
   8   1   1      128.50      130.08      2.87 o
   9   1   1      948.85      849.35      8.15 o
  10   1   1       22.02       16.96      1.61 o
  11   1   1       28.21       24.27      2.59 o
  12   1   1        4.98        3.46      1.98 o
  13   1   1        0.93        0.22      1.91 o
  14   1   1      263.26      280.90      8.81 o
  15   1   1        2.11       -0.71      3.19 o
 -15   2   1       17.09       20.78      4.14 o
 -14   2   1        1.74        0.99      2.53 o
 -13   2   1      114.24      123.87      8.30 o
 -12   2   1       10.92       10.53      2.40 o
 -11   2   1       13.18       13.39      1.85 o
 -10   2   1        0.64        0.26      1.07 o
  -9   2   1        0.03        1.84      1.04 o
  -8   2   1      727.61      654.77      8.51 o
  -7   2   1       51.20       57.62      2.02 o
  -6   2   1      140.13      169.45      3.23 o
  -5   2   1       94.75       93.93      1.81 o
  -4   2   1      474.89      548.68      4.88 o
  -3   2   1      581.77      645.69      5.75 o
  -2   2   1      183.26      206.16      3.72 o
  -1   2   1      881.47      959.19      7.58 o
   0   2   1        2.88        4.84      0.54 o
   1   2   1       11.55       14.46      0.90 o
   2   2   1     3703.52     3984.48     32.18 o
   3   2   1      581.79      620.29      5.80 o
   4   2   1      455.06      464.83      4.37 o
   5   2   1       29.03       33.34      1.25 o
   6   2   1        3.36        3.70      0.79 o
   7   2   1      187.64      182.60      3.58 o
   8   2   1      221.19      210.77      4.49 o
   9   2   1       95.88       91.09      3.18 o
  10   2   1        1.15        0.48      1.15 o
  11   2   1        4.43        3.58      1.31 o
  12   2   1        0.01        1.45      1.83 o
  13   2   1       29.19       24.25      4.13 o
  14   2   1       91.18       83.74      7.48 o
 -14   3   1        4.68        6.65      4.10 o
 -13   3   1      301.34      322.88      9.03 o
 -12   3   1      111.22      112.41      4.97 o
 -11   3   1        6.04       11.45      2.03 o
 -10   3   1      418.78      408.97      7.13 o
  -9   3   1        0.82        0.66      1.03 o
  -8   3   1        0.97        0.36      0.76 o
  -7   3   1        6.28        3.70      0.90 o
  -6   3   1      934.26      873.72      8.09 o
  -5   3   1       13.28       21.55      1.11 o
  -4   3   1      356.57      339.54      3.23 o
  -3   3   1     1675.20     1974.93     15.14 o
  -2   3   1      164.16      181.26      2.97 o
  -1   3   1     2767.03     3009.26     21.25 o
   0   3   1     1919.79     2046.07     16.22 o
   1   3   1     3948.12     4273.52     29.37 o
   2   3   1        9.11        5.81      1.02 o
   3   3   1      316.51      369.70      4.56 o
   4   3   1      223.67      205.80      3.41 o
   5   3   1       14.70       17.36      1.23 o
   6   3   1      756.85      699.54      6.60 o
   7   3   1       45.32       39.17      1.80 o
   8   3   1      141.35      139.02      3.66 o
   9   3   1      140.08      118.53      3.63 o
  10   3   1      115.34      110.17      3.73 o
  11   3   1       20.26       22.12      5.10 o
  12   3   1       39.23       39.30      3.48 o
  13   3   1       19.49       19.77      3.09 o
  14   3   1        9.16        5.27      4.08 o
 -14   4   1        0.27        0.33      2.70 o
 -13   4   1       45.73       47.20      5.13 o
 -12   4   1        4.24        3.94      2.05 o
 -11   4   1       15.85       11.78      2.89 o
 -10   4   1      339.09      349.78      6.57 o
  -9   4   1       13.57       11.87      1.54 o
  -8   4   1        3.25        3.54      0.98 o
  -7   4   1        0.50        0.78      0.66 o
  -6   4   1      739.34      668.20      6.86 o
  -5   4   1       40.22       42.71      1.65 o
  -4   4   1        0.00        2.46      0.81 o
  -3   4   1     1820.03     1740.48     24.55 o
  -2   4   1       46.31       63.06      1.73 o
  -1   4   1       78.55      109.82      1.96 o
   0   4   1       28.37       38.98      1.67 o
   1   4   1     1443.61     1539.36     14.45 o
   2   4   1        4.60        7.18      1.01 o
   3   4   1      188.40      172.35      3.76 o
   4   4   1       79.68       68.71      1.96 o
   5   4   1     1237.95     1149.52     11.74 o
   6   4   1     1506.17     1456.25     12.12 o
   7   4   1      480.38      447.71      5.03 o
   8   4   1       90.80       81.48      2.64 o
   9   4   1        3.40        5.24      1.29 o
  10   4   1       52.78       63.07      3.96 o
  11   4   1      337.68      365.08      8.21 o
  12   4   1        0.14        3.13      2.94 o
  13   4   1       11.73       11.28      3.07 o
  14   4   1        0.52       -3.01      3.64 o
 -13   5   1       28.46       33.70      4.86 o
 -12   5   1        2.31        6.54      2.98 o
 -11   5   1        5.88       -0.80      1.67 o
 -10   5   1       10.34       13.53      2.57 o
  -9   5   1        4.75        4.77      1.62 o
  -8   5   1      119.08      105.18      3.59 o
  -7   5   1       92.32       91.96      2.93 o
  -6   5   1       46.99       47.52      2.58 o
  -5   5   1      147.08      155.07      3.72 o
  -4   5   1       22.08       14.30      1.54 o
  -3   5   1       39.50       42.68      2.34 o
  -2   5   1      107.36      103.40      2.43 o
  -1   5   1      405.44      368.20      5.05 o
   0   5   1      156.14      151.31      2.80 o
   1   5   1       79.82       68.92      2.29 o
   2   5   1      418.97      412.14      6.27 o
   3   5   1       14.00        7.30      1.22 o
   4   5   1        0.07       -0.78      0.78 o
   5   5   1      174.62      161.46      3.55 o
   6   5   1       69.73       43.87      1.92 o
   7   5   1       43.11       53.82      2.49 o
   8   5   1        0.15       -0.11      1.03 o
   9   5   1      247.67      239.43      6.22 o
  10   5   1       28.25       28.98      3.86 o
  11   5   1       90.04       93.88      6.20 o
  12   5   1        4.66       -0.52      4.33 o
  13   5   1        9.25        8.75      3.19 o
 -12   6   1        0.23        1.24      2.71 o
 -11   6   1        2.19        1.17      3.66 o
 -10   6   1       23.52       30.64      3.97 o
  -9   6   1       91.51       93.54      4.30 o
  -8   6   1       73.56       77.00      3.52 o
  -7   6   1      214.55      199.33      4.61 o
  -6   6   1        0.03        0.70      0.95 o
  -5   6   1       29.10       29.21      2.28 o
  -4   6   1        2.81        3.77      1.03 o
  -3   6   1      213.11      182.75      3.71 o
  -2   6   1      168.21      163.24      3.63 o
  -1   6   1      197.47      205.60      3.95 o
   0   6   1      822.90      774.22      8.93 o
   1   6   1      419.80      401.93      5.85 o
   2   6   1     3533.14     3324.59     29.09 o
   3   6   1      152.55      120.44      5.08 o
   4   6   1        0.27        0.50      1.06 o
   5   6   1       10.37        8.37      1.69 o
   6   6   1       98.52       83.58      3.59 o
   7   6   1      375.74      345.11      5.79 o
   8   6   1        0.07        1.44      1.30 o
   9   6   1        6.80        3.69      1.93 o
  10   6   1       13.73       14.39      3.25 o
  11   6   1        4.33       -1.37      6.22 o
  12   6   1        6.05        9.00      3.07 o
 -11   7   1        0.67        1.06      2.60 o
 -10   7   1      108.16      120.97      6.68 o
  -9   7   1       23.78       25.67      3.18 o
  -8   7   1       93.29       93.26      4.54 o
  -7   7   1       98.70       97.61      7.66 o
  -6   7   1       25.89       17.85      1.86 o
  -5   7   1       56.29       60.86      4.41 o
  -4   7   1       23.05       29.77      2.28 o
  -3   7   1        3.16        3.30      1.43 o
  -2   7   1        1.69        4.87      1.26 o
  -1   7   1        3.30        4.82      1.10 o
   0   7   1       35.73       30.65      1.70 o
   1   7   1       62.30       60.78      3.31 o
   2   7   1       96.58      110.50      3.36 o
   3   7   1        2.91        4.78      1.23 o
   4   7   1       16.17       14.76      1.78 o
   5   7   1       27.53       25.48      3.05 o
   6   7   1       38.67       35.01      3.66 o
   7   7   1      611.44      634.07     10.95 o
   8   7   1       10.81        8.89      2.08 o
   9   7   1       35.41       41.22      3.72 o
  10   7   1        0.87        3.15      2.68 o
  11   7   1       50.10       52.95      5.37 o
 -10   8   1       35.99       37.38      4.62 o
  -9   8   1       20.97       18.47      2.87 o
  -8   8   1        1.48       -2.41      2.41 o
  -7   8   1        0.00       -2.06      2.06 o
  -6   8   1        7.24        5.12      1.74 o
  -5   8   1      179.54      180.25     10.75 o
  -4   8   1      146.13       67.85      6.26 o
  -3   8   1       53.54       58.70      5.54 o
  -2   8   1       11.25       11.57      3.35 o
  -1   8   1      117.71      118.79      4.21 o
   0   8   1       13.11       12.81      1.80 o
   1   8   1        0.07       -0.41      1.19 o
   2   8   1        0.59       -0.63      1.75 o
   3   8   1        7.27       10.50      3.30 o
   4   8   1       32.15       21.43      3.76 o
   5   8   1      102.59       99.83      5.77 o
   6   8   1      174.01      197.34     12.20 o
   7   8   1        0.43        2.49      1.69 o
   8   8   1        0.00       -3.72      3.72 o
   9   8   1       38.96       40.22      4.98 o
  10   8   1      112.95      123.62      6.67 o
  -9   9   1       32.86       31.80      4.13 o
  -8   9   1        0.06        0.57      2.26 o
  -7   9   1        2.52        1.03      1.95 o
  -6   9   1       11.45       11.99      2.39 o
  -5   9   1        0.35        2.56      2.55 o
  -3   9   1       69.54       65.95      5.56 o
  -2   9   1       17.12       17.46      2.34 o
  -1   9   1      173.70      186.71      6.03 o
   0   9   1       50.40       61.62      3.61 o
   1   9   1       13.93       16.17      2.29 o
   2   9   1      110.37      116.13      4.56 o
   3   9   1       43.64       42.88      6.00 o
   4   9   1      144.86      149.07     10.15 o
   5   9   1        5.97        4.98      3.70 o
   6   9   1       22.12       22.72      5.61 o
   7   9   1       41.96       43.09      3.67 o
   8   9   1        8.20        6.91      4.67 o
   9   9   1        4.76        7.31      5.70 o
  -6  10   1       25.64       26.26      3.42 o
  -5  10   1       10.67        7.10      2.29 o
  -3  10   1        1.35        3.29      1.84 o
  -2  10   1       77.13       75.90      4.33 o
  -1  10   1       36.87       44.98      3.91 o
   0  10   1       33.41       31.98      3.60 o
   1  10   1       94.19      108.35     13.04 o
   2  10   1        0.18       -1.41      5.35 o
   3  10   1        2.24        2.24      3.17 o
   4  10   1      479.13      522.74     20.76 o
   5  10   1       12.75       10.67      4.39 o
   6  10   1        2.41        3.53      3.54 o
  -2  11   1        0.38       -0.85      2.11 o
  -1  11   1        1.37        2.01      1.88 o
   0  11   1        3.63        3.78      2.19 o
   1  11   1        1.72        3.89      3.21 o
   2  11   1       46.25       59.72      4.45 o
 -15   0   2        4.80        6.22      4.55 o
 -14   0   2      315.63      304.82     15.20 o
 -13   0   2       42.69       39.90      6.62 o
 -12   0   2       69.27       73.23     15.36 o
 -11   0   2       51.30       68.88      6.49 o
 -10   0   2        0.49        1.33      1.22 o
  -9   0   2      781.87      762.99     11.16 o
  -8   0   2        0.65        2.62      0.92 o
  -7   0   2      555.37      550.69      6.23 o
  -6   0   2       13.74       15.20      1.07 o
  -5   0   2     1257.44     1317.03     10.22 o
  -4   0   2      616.04      774.89      8.42 o
  -3   0   2      474.71      491.29      6.69 o
  -2   0   2    12500.46    12382.71    109.39 o
  -1   0   2      132.39      127.69      1.79 o
   0   0   2     5744.72     5849.60     52.93 o
   1   0   2     1919.88     1851.43     14.54 o
   2   0   2      731.56      710.16      6.03 o
   3   0   2     2070.83     2206.06     20.00 o
   4   0   2      104.88      122.65      2.24 o
   5   0   2     3721.88     4110.35     25.78 o
   6   0   2      231.46      271.37      3.24 o
   7   0   2        2.76        5.05      1.24 o
   8   0   2        3.86        5.71      1.23 o
   9   0   2      112.76      130.87      4.84 o
  10   0   2       15.78        6.73      2.85 o
  11   0   2        0.41        0.71      1.82 o
  12   0   2        3.23       -1.91      1.91 o
  13   0   2        0.78        5.06      3.81 o
  14   0   2       29.68       32.00      6.60 o
  15   0   2       11.56       12.12      5.26 o
 -15   1   2        0.48       -0.56      2.57 o
 -14   1   2       22.52       16.64      3.66 o
 -13   1   2      102.13      112.83      5.50 o
 -12   1   2       71.67       81.98      4.32 o
 -11   1   2      148.95      157.85      4.20 o
 -10   1   2        1.09        0.96      0.94 o
  -9   1   2      214.06      248.17      4.18 o
  -8   1   2      725.07      676.48      7.20 o
  -7   1   2     1148.80     1196.19      8.67 o
  -6   1   2      905.96      894.83      6.38 o
  -5   1   2      324.04      392.84      4.05 o
  -4   1   2     1768.68     1890.10     12.03 o
  -3   1   2      152.71      160.84      2.31 o
  -2   1   2     5651.27     5634.19     41.18 o
  -1   1   2     4076.63     4111.78     25.70 o
   0   1   2     1281.05     1244.89      7.45 o
   1   1   2      125.29      134.38      1.87 o
   2   1   2       54.38       45.64      1.28 o
   3   1   2        0.38        0.25      0.44 o
   4   1   2      128.58      123.42      1.98 o
   5   1   2      336.74      337.14      3.37 o
   6   1   2       33.70       38.81      1.63 o
   7   1   2      567.28      547.95      5.55 o
   8   1   2       20.86       20.17      1.35 o
   9   1   2      933.67      834.49      8.04 o
  10   1   2       78.27       81.46      3.00 o
  11   1   2        0.02        2.91      1.22 o
  12   1   2        4.18        1.76      1.90 o
  13   1   2       48.05       44.18      4.15 o
  14   1   2      148.31      157.25      7.78 o
  15   1   2       34.53       28.43      4.59 o
 -15   2   2       25.66       14.78      3.75 o
 -14   2   2        0.33        2.78      2.27 o
 -13   2   2      237.19      245.18      8.02 o
 -12   2   2      119.20      120.27      8.03 o
 -11   2   2       99.50      104.50      3.72 o
 -10   2   2      138.12      123.75      3.96 o
  -9   2   2        1.99        5.12      1.28 o
  -8   2   2     1147.10     1008.93     11.41 o
  -7   2   2       63.46       62.45      2.11 o
  -6   2   2       13.91       10.00      1.42 o
  -5   2   2      506.51      544.73      5.03 o
  -4   2   2     1823.98     2045.65     15.67 o
  -3   2   2      295.63      308.55      3.26 o
  -2   2   2     1006.83     1040.06      8.98 o
  -1   2   2     2559.55     2639.59     16.00 o
   0   2   2      409.36      468.00      3.89 o
   1   2   2       26.45       27.46      1.46 o
   2   2   2       26.80       33.47      2.04 o
   3   2   2     2607.45     2719.16     19.29 o
   4   2   2        1.40        6.36      1.34 o
   5   2   2     1472.66     1487.29     10.80 o
   6   2   2       93.64       93.22      2.50 o
   7   2   2     1677.35     1582.68     13.79 o
   8   2   2     1802.86     1670.10     16.54 o
   9   2   2      489.61      503.55      7.64 o
  10   2   2      171.55      178.51      4.26 o
  11   2   2       34.55       29.24      2.38 o
  12   2   2       79.78       73.19      8.59 o
  13   2   2      416.58      445.78     15.92 o
  14   2   2       30.15       33.91      6.77 o
 -14   3   2      105.15      121.03     10.55 o
 -13   3   2       15.35       18.19      3.00 o
 -12   3   2       47.60       53.24      3.98 o
 -11   3   2      100.94      110.51      5.03 o
 -10   3   2        2.32        5.28      1.44 o
  -9   3   2        1.31        2.03      1.06 o
  -8   3   2       80.33       59.51      2.60 o
  -7   3   2       22.40       22.16      1.47 o
  -6   3   2        1.27        2.52      1.06 o
  -5   3   2      241.13      245.84      3.04 o
  -4   3   2      146.55      163.78      2.82 o
  -3   3   2     1087.67     1171.12      9.90 o
  -2   3   2      119.00      127.52      2.10 o
  -1   3   2      594.99      646.54      6.02 o
   0   3   2       56.74       49.58      1.15 o
   1   3   2     1695.14     1957.75     17.57 o
   2   3   2      378.90      340.73      7.68 o
   3   3   2     2727.24     3050.50     26.20 o
   4   3   2       53.15       62.61      1.65 o
   5   3   2       43.20       62.29      1.66 o
   6   3   2      101.54       88.22      2.14 o
   7   3   2       11.66        9.74      1.10 o
   8   3   2      412.73      392.23      6.31 o
   9   3   2       37.35       37.61      2.45 o
  10   3   2       57.90       58.96      3.35 o
  11   3   2       31.27       33.83      2.82 o
  12   3   2        7.52        7.48      2.43 o
  13   3   2      105.72      120.27      6.73 o
  14   3   2       75.74       73.71      6.38 o
 -14   4   2       80.95       87.70      7.74 o
 -13   4   2        5.01       10.00      3.36 o
 -12   4   2        0.59        1.02      3.51 o
 -11   4   2        8.84        7.48      2.03 o
 -10   4   2       16.30       18.00      1.98 o
  -9   4   2       10.62        7.36      1.36 o
  -8   4   2      133.80      136.80      3.19 o
  -7   4   2      510.39      454.51      6.05 o
  -6   4   2        0.13        1.26      0.84 o
  -5   4   2       85.64       63.85      2.39 o
  -4   4   2       19.77       15.79      1.17 o
  -3   4   2      118.34      113.38      3.05 o
  -2   4   2      677.27      770.24      6.61 o
  -1   4   2      110.65      106.26      1.95 o
   0   4   2       29.28       27.10      1.11 o
   1   4   2     1807.36     1806.55     15.25 o
   2   4   2        2.03        0.01      0.61 o
   3   4   2       62.83       61.05      2.61 o
   4   4   2       38.82       44.60      1.78 o
   5   4   2      138.25      127.09      2.97 o
   6   4   2     3093.30     2951.49     19.27 o
   7   4   2      523.86      518.70      5.75 o
   8   4   2        0.07        1.65      1.09 o
   9   4   2        0.05        0.47      1.01 o
  10   4   2        2.04        3.94      1.38 o
  11   4   2       17.26       18.34      2.68 o
  12   4   2      148.49      156.28      5.04 o
  13   4   2       34.25       32.82      4.06 o
  14   4   2        0.25        4.00      4.38 o
 -13   5   2        0.12       -1.86      2.61 o
 -12   5   2        1.14        1.41      2.64 o
 -11   5   2        1.18        0.80      2.10 o
 -10   5   2      408.84      415.75     17.80 o
  -9   5   2       33.54       30.29      2.76 o
  -8   5   2      599.46      550.16      8.46 o
  -7   5   2       20.97       13.13      2.21 o
  -6   5   2      877.66      785.21      8.46 o
  -5   5   2      974.41      977.52     11.67 o
  -4   5   2       60.20       60.85      2.53 o
  -3   5   2     1135.05     1076.68     10.70 o
  -2   5   2        3.37        4.24      0.88 o
  -1   5   2     1724.95     1594.31     14.98 o
   0   5   2      200.92      190.10      3.34 o
   1   5   2       96.40      100.76      2.30 o
   2   5   2       22.65       30.93      2.28 o
   3   5   2       42.27       50.09      2.51 o
   4   5   2       13.46       15.45      1.62 o
   5   5   2      641.40      556.30      7.05 o
   6   5   2        4.14        1.56      1.14 o
   7   5   2      155.38      127.20      3.36 o
   8   5   2       48.67       53.65      2.88 o
   9   5   2        0.12        0.32      2.40 o
  10   5   2      155.39      160.76     15.03 o
  11   5   2      105.50      112.67      6.42 o
  12   5   2       95.20       90.14     16.96 o
  13   5   2        0.15       -2.15      2.15 o
 -11   6   2      113.49      120.23      7.64 o
 -10   6   2        0.24       -0.91      2.25 o
  -9   6   2       28.55       37.00      3.53 o
  -8   6   2       24.88       22.16      2.18 o
  -7   6   2        2.22        2.43      1.18 o
  -6   6   2        4.87        2.41      1.12 o
  -5   6   2      110.38      111.73      2.56 o
  -4   6   2      150.77      142.28      3.28 o
  -3   6   2        0.27       -0.18      1.02 o
  -2   6   2       24.40       21.28      1.71 o
  -1   6   2       39.83       42.46      1.54 o
   0   6   2      337.06      321.97      5.08 o
   1   6   2      239.85      205.61      3.94 o
   2   6   2      818.37      814.40     10.42 o
   3   6   2       33.94       32.59      2.79 o
   4   6   2      310.26      296.45      5.62 o
   5   6   2        2.83       -0.48      0.98 o
   6   6   2        2.09        0.26      1.14 o
   7   6   2      336.32      292.24      5.22 o
   8   6   2        0.46        0.68      1.21 o
   9   6   2       30.86       29.03      3.56 o
  10   6   2        0.02       -0.20      2.23 o
  11   6   2        6.47       -0.02      3.12 o
  12   6   2        3.77        7.53      3.02 o
 -11   7   2       48.27       49.24      7.72 o
 -10   7   2       19.14       16.43      7.14 o
  -9   7   2       25.57       22.68      5.74 o
  -8   7   2       95.87       97.10      4.61 o
  -7   7   2       59.00       56.19      6.52 o
  -6   7   2      157.67      163.43      5.02 o
  -5   7   2       24.56       28.67      2.04 o
  -4   7   2      123.21      103.75     12.63 o
  -3   7   2       34.86       26.01      3.69 o
  -2   7   2       33.07       29.03      1.54 o
  -1   7   2      175.35      155.32      3.17 o
   0   7   2       24.71       24.79      1.48 o
   1   7   2      132.01      120.16      3.36 o
   2   7   2       23.92       12.28      1.46 o
   3   7   2       86.30       79.39      3.83 o
   4   7   2       74.97       71.89      7.04 o
   5   7   2        7.83        5.65      3.25 o
   6   7   2       34.10       24.87      3.22 o
   7   7   2      287.90      311.24      5.91 o
   8   7   2       56.64       58.42      3.65 o
   9   7   2       10.18        9.75      2.43 o
  10   7   2        1.55        0.77      2.39 o
  11   7   2       84.39       90.08      6.24 o
 -10   8   2        6.13        5.71      2.96 o
  -9   8   2       38.42       35.23      3.80 o
  -8   8   2       19.58       17.23      3.17 o
  -7   8   2        9.38       10.98      2.86 o
  -6   8   2       81.77       87.90      4.37 o
  -5   8   2       17.53       15.32      2.18 o
  -4   8   2       20.01       24.45      2.67 o
  -3   8   2       39.39       36.81      2.60 o
  -2   8   2       24.10       26.57      2.45 o
  -1   8   2       13.67       13.17      1.88 o
   0   8   2       10.19        6.58      1.77 o
   1   8   2       43.44       49.52      5.31 o
   2   8   2       47.59       54.52      6.06 o
   3   8   2       16.42       15.65      3.50 o
   4   8   2      240.70      245.59      9.45 o
   5   8   2      161.32      161.02     11.21 o
   6   8   2      194.91      221.77     12.93 o
   7   8   2        2.12        4.57      1.85 o
   8   8   2       52.91       54.43      5.83 o
   9   8   2      328.88      340.12      9.55 o
  10   8   2      113.56      131.64     11.80 o
  -9   9   2        0.57       -0.33      2.15 o
  -8   9   2       83.85       91.06      8.01 o
  -7   9   2        5.14        6.59      3.85 o
  -6   9   2       23.21       28.58      3.30 o
  -5   9   2        1.52        1.47      1.61 o
  -4   9   2       13.86       12.88      2.11 o
  -3   9   2       84.96       91.55      9.02 o
  -2   9   2       29.23       33.27      3.10 o
  -1   9   2       30.42       36.79      3.90 o
   0   9   2        4.67        7.86      1.84 o
   1   9   2        3.65        3.72      1.35 o
   2   9   2       13.16        9.03      3.37 o
   3   9   2       36.37       45.95      6.50 o
   4   9   2      241.33      263.76     13.56 o
   5   9   2      130.02      146.18     10.69 o
   6   9   2       68.14       60.91      8.55 o
   7   9   2        9.61        5.61      4.09 o
   8   9   2        0.07        0.80      2.15 o
   9   9   2       18.95       18.79      6.07 o
  -6  10   2        4.29        3.43      2.30 o
  -5  10   2       85.87       95.24      5.06 o
  -4  10   2        9.93       13.37     10.44 o
  -3  10   2       38.13       42.78      4.16 o
  -2  10   2        7.88        3.51      6.43 o
  -1  10   2      269.62      281.20      8.42 o
   0  10   2       21.90       22.27      2.89 o
   1  10   2        6.35        9.91      2.68 o
   2  10   2       11.40       12.87      2.45 o
   3  10   2        7.49        7.66      3.76 o
   4  10   2      662.84      714.77     25.10 o
   5  10   2       38.23       49.41      7.86 o
   6  10   2       36.40       39.06      7.59 o
  -2  11   2        0.00        4.00      1.98 o
  -1  11   2       42.38       45.79      4.45 o
   0  11   2        6.36        2.76      4.28 o
   1  11   2        1.03        4.02      2.03 o
   2  11   2      134.99      147.77      6.24 o
 -15   1   3        3.17        0.61      2.73 o
 -14   1   3        3.79        2.47      5.35 o
 -13   1   3       25.27       20.19      3.15 o
 -12   1   3      125.82      143.27      5.11 o
 -11   1   3       19.98       23.66      2.08 o
 -10   1   3      106.22      108.76      3.11 o
  -9   1   3      162.04      137.77      3.15 o
  -8   1   3       70.49       81.58      2.25 o
  -7   1   3     1840.85     1799.24     11.91 o
  -6   1   3       41.04       37.81      1.29 o
  -5   1   3       18.42       26.11      1.10 o
  -4   1   3      163.99      151.16      2.20 o
  -3   1   3       43.20       55.95      1.45 o
  -2   1   3      264.50      228.93      2.67 o
  -1   1   3     9988.68    10260.81     56.87 o
   0   1   3      401.19      416.84      2.94 o
   1   1   3     8078.27     8586.11     61.84 o
   2   1   3     1972.99     1946.45     13.77 o
   3   1   3       28.49       30.92      0.90 o
   4   1   3        5.72        4.50      0.75 o
   5   1   3      215.44      219.56      2.63 o
   6   1   3      721.73      730.02      6.02 o
   7   1   3      754.06      752.23      6.49 o
   8   1   3       20.57       17.59      1.27 o
   9   1   3      439.84      381.44      4.99 o
  10   1   3        4.20        2.73      1.11 o
  11   1   3        0.06        2.77      1.25 o
  12   1   3      192.12      220.62      7.09 o
  13   1   3        4.28        5.28      2.36 o
  14   1   3       72.80       70.77      5.34 o
  15   1   3       10.65        7.41      3.21 o
 -14   2   3       68.34       74.99      6.85 o
 -13   2   3      546.82      583.98     10.95 o
 -12   2   3       15.16       15.88      3.27 o
 -11   2   3       19.03       24.38      3.40 o
 -10   2   3       21.07       24.39      2.14 o
  -9   2   3      134.19      109.09      3.46 o
  -8   2   3      145.67      100.80      3.18 o
  -7   2   3      214.15      198.14      3.46 o
  -6   2   3       58.86       58.97      1.83 o
  -5   2   3     1304.99     1400.20     10.24 o
  -4   2   3      357.48      410.98      3.97 o
  -3   2   3       15.23       15.83      0.88 o
  -2   2   3     1619.92     1844.54     12.47 o
  -1   2   3     1068.52     1124.22      7.52 o
   0   2   3      297.13      305.71      2.47 o
   1   2   3      711.25      808.74      7.25 o
   2   2   3      269.53      302.11      4.32 o
   3   2   3      593.82      643.48      5.60 o
   4   2   3        0.47        1.49      0.51 o
   5   2   3      140.10      183.00      2.45 o
   6   2   3      207.02      199.24      2.92 o
   7   2   3      952.48      919.95     11.42 o
   8   2   3      471.54      482.29      7.13 o
   9   2   3      525.21      468.62      6.68 o
  10   2   3        8.81       12.23      2.44 o
  11   2   3      134.00      135.66      4.45 o
  12   2   3       19.52       15.52      5.66 o
  13   2   3       90.03       89.99      6.62 o
  14   2   3      157.05      168.41      8.54 o
 -14   3   3        0.35       -0.51      2.16 o
 -13   3   3      148.62      165.32      7.61 o
 -12   3   3       49.38       54.39      4.06 o
 -11   3   3       15.41       19.91      2.39 o
 -10   3   3      107.76       95.97      3.49 o
  -9   3   3       74.33       77.75      3.08 o
  -8   3   3       58.38       47.09      2.46 o
  -7   3   3       60.70       55.28      2.09 o
  -6   3   3       15.46       18.34      1.21 o
  -5   3   3      288.13      260.75      3.27 o
  -4   3   3      315.80      344.81      3.66 o
  -3   3   3      139.78      129.02      1.91 o
  -2   3   3        0.74        0.00      0.41 o
  -1   3   3     3319.40     3501.41     24.57 o
   0   3   3      449.14      483.67      4.13 o
   1   3   3      590.67      627.10      8.75 o
   2   3   3        2.00       -0.02      0.52 o
   3   3   3      689.28      725.18      7.43 o
   4   3   3       33.74       35.28      1.47 o
   5   3   3      391.78      376.69      4.13 o
   6   3   3      244.53      244.02      5.70 o
   7   3   3       48.49       48.29      1.89 o
   8   3   3       64.39       55.13      4.15 o
   9   3   3       14.02       15.80      1.78 o
  10   3   3       43.28       40.08      3.48 o
  11   3   3       78.55       83.22      3.80 o
  12   3   3       17.97       15.67      2.61 o
  13   3   3       17.77       15.97      7.66 o
  14   3   3       30.97       28.39      9.80 o
 -14   4   3       16.42       20.91      5.69 o
 -13   4   3        1.79       -0.98      2.70 o
 -12   4   3       56.14       63.31      5.75 o
 -11   4   3        1.80        2.05      1.68 o
 -10   4   3      444.39      473.55      8.15 o
  -9   4   3      415.93      412.35     12.12 o
  -8   4   3      319.55      297.41      4.74 o
  -7   4   3      341.73      294.13      4.74 o
  -6   4   3      170.02      178.05      3.43 o
  -5   4   3      415.56      478.78      5.42 o
  -4   4   3       18.96       17.78      1.02 o
  -3   4   3       27.75       33.42      1.67 o
  -2   4   3        8.50        6.59      0.80 o
  -1   4   3       48.10       41.59      1.44 o
   0   4   3      161.23      207.18      3.03 o
   1   4   3       78.99       87.02      2.34 o
   2   4   3       98.38       98.50      4.49 o
   3   4   3        5.93        5.56      1.09 o
   4   4   3      230.77      216.21      3.37 o
   5   4   3       20.94       31.37      1.88 o
   6   4   3     2497.42     2420.09     17.13 o
   7   4   3      185.16      178.51      3.34 o
   8   4   3      258.49      243.99      4.78 o
   9   4   3      121.34      121.25      3.63 o
  10   4   3      188.82      204.34      4.96 o
  11   4   3      238.10      241.59      6.72 o
  12   4   3        3.06        2.14      1.71 o
  13   4   3        0.03        2.86      2.04 o
  14   4   3       55.36       75.13     10.37 o
 -13   5   3        0.14        0.21      2.82 o
 -12   5   3       12.99       14.56      4.64 o
 -11   5   3       77.09       80.64      5.92 o
 -10   5   3       44.02       44.06      5.74 o
  -9   5   3      109.26      124.87      4.11 o
  -8   5   3       30.93       28.35      2.29 o
  -7   5   3       74.05       81.99      3.09 o
  -6   5   3       22.76       14.33      1.45 o
  -5   5   3     1790.84     1642.58     16.98 o
  -4   5   3      115.18      109.70      2.23 o
  -3   5   3      155.40      142.76      3.18 o
  -2   5   3       24.35       18.14      1.42 o
  -1   5   3     2291.02     2152.44     17.20 o
   0   5   3      186.36      196.63      3.53 o
   1   5   3      293.05      268.24      5.28 o
   2   5   3      101.45      114.99      3.23 o
   3   5   3        5.71        3.92      1.25 o
   4   5   3      224.96      215.87      4.50 o
   5   5   3      248.51      197.30      4.00 o
   6   5   3        2.53        4.59      1.37 o
   7   5   3      258.09      244.30      4.62 o
   8   5   3       31.68       30.74      2.37 o
   9   5   3       36.35       35.71      2.97 o
  10   5   3       13.00        8.94      2.88 o
  11   5   3       24.82       21.18      3.69 o
  12   5   3       17.87       23.24      8.50 o
  13   5   3        0.93       -0.72      2.03 o
 -12   6   3        3.32        2.70      2.62 o
 -11   6   3      127.54      107.35     10.70 o
 -10   6   3       51.64       49.03      4.95 o
  -9   6   3       62.37       60.13      4.29 o
  -8   6   3        7.71       11.22      1.85 o
  -7   6   3       81.50       87.80      3.29 o
  -6   6   3        5.57        5.81      1.36 o
  -5   6   3       63.26       69.62      2.48 o
  -4   6   3       41.63       48.02      1.70 o
  -3   6   3       43.01       38.09      2.41 o
  -2   6   3      170.60      169.81      3.78 o
  -1   6   3       41.67       33.88      1.51 o
   0   6   3      437.14      429.19      6.17 o
   1   6   3      107.91      100.13      2.76 o
   2   6   3      687.09      594.99      8.54 o
   3   6   3       26.89       21.97      2.00 o
   4   6   3      683.17      615.88      9.37 o
   5   6   3        0.33        1.16      1.20 o
   6   6   3       18.79       18.15      3.03 o
   7   6   3       31.96       24.90      1.92 o
   8   6   3        0.09        1.57      1.24 o
   9   6   3        0.53        0.94      2.38 o
  10   6   3        9.78       10.15      2.89 o
  11   6   3        3.48        4.46      2.93 o
  12   6   3       33.20       47.25     11.21 o
 -11   7   3       70.33       72.30      7.95 o
 -10   7   3        2.02        4.19      2.80 o
  -9   7   3      368.64      379.82     16.42 o
  -8   7   3        4.70        3.59      1.98 o
  -7   7   3       84.95       90.28      5.68 o
  -6   7   3        0.77       -1.09      1.18 o
  -5   7   3       10.20        8.31      1.54 o
  -4   7   3      307.17      312.23      9.74 o
  -3   7   3        4.84        4.19      1.05 o
  -2   7   3       14.40       12.57      1.34 o
  -1   7   3      159.86      153.13      3.21 o
   0   7   3      293.01      286.18      4.33 o
   1   7   3       45.41       45.39      2.34 o
   2   7   3       67.78       49.90      2.35 o
   3   7   3      131.80      117.02     14.63 o
   4   7   3      104.73       93.13      5.38 o
   5   7   3       57.42       56.63      6.91 o
   6   7   3        0.02       -1.45      1.47 o
   7   7   3      107.35      109.78      3.46 o
   8   7   3       26.57       29.31      2.91 o
   9   7   3      226.97      245.91      7.25 o
  10   7   3        1.65        3.33      2.56 o
  11   7   3       37.79       34.61      4.41 o
 -10   8   3       34.13       31.66      4.42 o
  -9   8   3      298.46      317.69      8.83 o
  -8   8   3       52.45       41.56      4.43 o
  -7   8   3       12.98       14.92      6.01 o
  -6   8   3      263.35      270.00      8.06 o
  -5   8   3        3.72        3.13      1.66 o
  -4   8   3      117.75      114.63     18.80 o
  -3   8   3        5.65        5.23      3.23 o
  -2   8   3       52.41       43.59      5.12 o
  -1   8   3      111.04      121.69      4.49 o
   0   8   3        9.14       15.76      1.97 o
   1   8   3      121.44      125.25      7.29 o
   2   8   3       18.85       15.69      3.64 o
   3   8   3       58.27       21.17      4.05 o
   4   8   3      118.49      123.70      6.97 o
   5   8   3       11.48        7.46      2.37 o
   6   8   3      121.33      111.87      9.38 o
   7   8   3      189.18      201.73     12.98 o
   8   8   3       99.74      104.05      6.01 o
   9   8   3      195.85      225.36      7.09 o
  10   8   3        7.74        4.36      2.75 o
  -9   9   3        4.45        3.16      2.44 o
  -8   9   3        8.64       12.27      3.15 o
  -7   9   3        3.83        0.90      2.10 o
  -6   9   3       17.41       18.18      4.66 o
  -5   9   3        8.53        3.56      3.07 o
  -4   9   3       38.62       32.04      7.64 o
  -3   9   3      270.99      282.84      7.89 o
  -2   9   3       18.40       17.71      2.72 o
  -1   9   3      109.49      104.59      4.66 o
   0   9   3        3.00        2.46      1.69 o
   1   9   3      224.07      226.11      6.34 o
   2   9   3      169.88      157.98      9.52 o
   3   9   3      178.17      150.15      9.80 o
   4   9   3       20.45       24.34      5.27 o
   5   9   3       35.28       29.93      6.03 o
   6   9   3        0.00       -2.52      3.03 o
   7   9   3        1.21        1.30      3.64 o
   8   9   3       10.24        1.59      2.01 o
  -6  10   3       11.11       10.78      2.72 o
  -5  10   3        0.23        1.04      3.42 o
  -4  10   3       38.00       48.81      4.32 o
  -3  10   3      126.08      152.18     13.84 o
  -2  10   3       46.03       52.75      4.41 o
  -1  10   3        8.44       11.77      3.93 o
   0  10   3        3.33        3.27      1.84 o
   1  10   3        0.30        5.13      1.71 o
   2  10   3        3.08        5.25      1.75 o
   3  10   3        0.44        2.22      2.94 o
   4  10   3        0.02        1.46      3.07 o
   5  10   3       37.64       27.98      6.54 o
   6  10   3       51.00       34.45      7.33 o
  -2  11   3      175.94      174.04      7.20 o
  -1  11   3       22.42       28.02      3.67 o
   0  11   3        0.42        3.95      2.00 o
   1  11   3       13.96       17.15      6.02 o
   2  11   3       58.92       60.64      4.78 o
 -15   0   4       21.46       17.09      5.45 o
 -14   0   4        7.16       -1.36      3.31 o
 -13   0   4        9.76        7.48      4.11 o
 -12   0   4        8.67        9.14      3.88 o
 -11   0   4      387.21      375.13      8.19 o
 -10   0   4      206.97      237.43      6.07 o
  -9   0   4      154.13      192.13      5.99 o
  -8   0   4      278.64      271.49      5.09 o
  -7   0   4        9.07       12.00      1.24 o
  -6   0   4        5.89        6.39      0.91 o
  -5   0   4      283.52      334.05      4.12 o
  -4   0   4     1927.72     2246.55     18.43 o
  -3   0   4      329.00      350.59      4.60 o
  -2   0   4     5519.79     5614.95     44.08 o
  -1   0   4      942.27      990.39      7.73 o
   0   0   4      397.41      380.95      4.66 o
   1   0   4     3643.96     3745.88     29.42 o
   2   0   4       89.96       77.33      1.96 o
   3   0   4     2114.43     2178.79     18.26 o
   4   0   4     3495.40     3826.27     27.84 o
   5   0   4      757.49      826.00      7.91 o
   6   0   4      265.12      289.27      3.51 o
   7   0   4        0.24        2.03      1.09 o
   8   0   4       48.18       65.65      4.00 o
   9   0   4        3.55        1.44      1.30 o
  10   0   4       40.23       42.31      3.87 o
  11   0   4       93.31       96.69      5.03 o
  12   0   4       14.47        9.25      3.37 o
  13   0   4        6.79        5.84      3.95 o
  14   0   4       95.51       84.55      9.59 o
  15   0   4        5.66       -1.89      3.71 o
 -15   1   4       27.43       17.35      3.83 o
 -14   1   4        0.43        1.66      2.65 o
 -13   1   4        1.81        3.64      1.93 o
 -12   1   4       26.94       26.53      2.83 o
 -11   1   4       69.72       60.98      3.38 o
 -10   1   4        0.02        2.88      1.04 o
  -9   1   4      250.23      198.26      3.54 o
  -8   1   4       12.21       17.75      1.59 o
  -7   1   4      758.92      679.92      6.24 o
  -6   1   4      190.69      189.71      2.56 o
  -5   1   4      219.81      255.07      3.01 o
  -4   1   4     6296.78     6790.36     38.85 o
  -3   1   4       17.27       16.73      0.98 o
  -2   1   4        0.14        4.00      0.49 o
  -1   1   4     4087.27     4290.83     21.72 o
   0   1   4      465.78      489.23      3.43 o
   1   1   4    15254.53    15328.65     95.45 o
   2   1   4      338.88      355.97      2.78 o
   3   1   4       45.99       47.09      1.12 o
   4   1   4     1516.62     1557.38      9.99 o
   5   1   4       48.49       55.98      1.24 o
   6   1   4        0.52        1.58      0.60 o
   7   1   4       10.70        9.33      0.96 o
   8   1   4       27.30       19.87      1.45 o
   9   1   4       52.46       42.55      2.89 o
  10   1   4       98.02       93.96      3.16 o
  11   1   4       47.26       42.04      2.89 o
  12   1   4       54.42       61.83      4.47 o
  13   1   4        9.90       14.68      2.93 o
  14   1   4      267.37      278.77      8.92 o
  15   1   4       23.43       21.50      4.17 o
 -14   2   4        6.18        8.81      2.82 o
 -13   2   4      346.67      366.84      8.51 o
 -12   2   4       27.58       29.27      3.11 o
 -11   2   4       32.24       38.92      4.18 o
 -10   2   4        3.50        1.44      1.12 o
  -9   2   4      326.78      336.49      6.08 o
  -8   2   4     2046.97     1740.15     17.06 o
  -7   2   4     1051.91     1013.75     10.29 o
  -6   2   4      388.52      428.87      4.71 o
  -5   2   4      308.44      328.48      3.52 o
  -4   2   4      377.44      445.44      4.05 o
  -3   2   4      566.91      624.72      5.45 o
  -2   2   4     1358.76     1565.86     10.93 o
  -1   2   4      690.33      723.95      5.53 o
   0   2   4       63.87       81.50      1.35 o
   1   2   4     1920.50     1955.18     14.11 o
   2   2   4     1929.84     2153.28     15.31 o
   3   2   4      271.44      284.86      3.36 o
   4   2   4        5.11       11.49      0.79 o
   5   2   4      267.73      286.27      3.20 o
   6   2   4       11.01       10.23      0.96 o
   7   2   4      148.58      145.55      3.72 o
   8   2   4     2797.96     2585.04     24.89 o
   9   2   4        6.88        5.77      1.24 o
  10   2   4      244.57      207.50      4.51 o
  11   2   4       17.62       10.83      2.74 o
  12   2   4       23.06       22.57      3.77 o
  13   2   4      805.23      855.02     38.11 o
  14   2   4       17.16       13.97      4.06 o
 -14   3   4        7.04        9.27      2.81 o
 -13   3   4       91.68       94.79      8.22 o
 -12   3   4       34.71       37.53      3.52 o
 -11   3   4        0.52        2.09      1.51 o
 -10   3   4        5.01        7.09      1.48 o
  -9   3   4        0.05        0.79      1.22 o
  -8   3   4        1.84       -0.46      0.84 o
  -7   3   4        0.16        0.39      0.55 o
  -6   3   4       26.78       26.70      1.59 o
  -5   3   4       11.21        7.70      0.78 o
  -4   3   4       10.97       13.77      0.95 o
  -3   3   4        0.06        4.61      0.59 o
  -2   3   4       22.89       18.31      0.83 o
  -1   3   4      196.76      253.90      3.30 o
   0   3   4      203.22      229.58      2.59 o
   1   3   4     3082.83     3375.94     28.45 o
   2   3   4       25.23       26.79      1.81 o
   3   3   4      307.77      308.37      4.38 o
   4   3   4      130.86      131.75      2.30 o
   5   3   4       12.07       13.91      0.94 o
   6   3   4      104.17      107.88      2.36 o
   7   3   4        6.73        5.47      1.05 o
   8   3   4        0.82       -0.31      1.34 o
   9   3   4        1.91        2.49      1.10 o
  10   3   4        8.26       11.88      1.60 o
  11   3   4        1.09       -0.15      1.48 o
  12   3   4        0.99        4.96      3.16 o
  13   3   4       35.98       39.01      4.84 o
  14   3   4      150.25      166.80      8.12 o
 -14   4   4        2.23        2.77      4.38 o
 -13   4   4       89.71       80.86      6.61 o
 -12   4   4       58.23       65.82      5.95 o
 -11   4   4        1.04        1.67      2.65 o
 -10   4   4       31.06       31.75      3.63 o
  -9   4   4       78.42       74.12      4.91 o
  -8   4   4      161.03      135.87      5.18 o
  -7   4   4      250.67      231.34      4.36 o
  -6   4   4      278.82      241.51      4.50 o
  -5   4   4      244.97      173.49      3.16 o
  -4   4   4      372.31      366.61      4.22 o
  -3   4   4        8.99        9.70      0.76 o
  -2   4   4       99.20       84.46      2.19 o
  -1   4   4      337.48      336.07      3.70 o
   0   4   4      601.96      573.20      5.43 o
   1   4   4      132.02      128.57      2.90 o
   2   4   4      537.08      558.44      7.24 o
   3   4   4       41.74       42.87      1.84 o
   4   4   4      460.42      479.56      5.90 o
   5   4   4      312.13      315.16      4.90 o
   6   4   4       31.10       24.08      1.31 o
   7   4   4        5.44        1.60      1.10 o
   8   4   4       36.49       37.01      2.27 o
   9   4   4       91.75       95.40      3.28 o
  10   4   4      154.23      164.83      4.54 o
  11   4   4       51.18       61.55      3.50 o
  12   4   4        0.00        0.82      1.67 o
  13   4   4        8.64        8.94      2.45 o
  14   4   4       27.83       28.05      6.74 o
 -13   5   4       28.54       38.86      5.13 o
 -12   5   4        0.09       -0.05      2.68 o
 -11   5   4       37.79       28.97      4.38 o
 -10   5   4        3.65        4.99      2.69 o
  -9   5   4        7.19        8.77      1.94 o
  -8   5   4       96.23       93.98      3.53 o
  -7   5   4        0.05        0.83      0.98 o
  -6   5   4      346.83      293.78      5.02 o
  -5   5   4      777.24      739.54      8.42 o
  -4   5   4      674.09      683.25      6.73 o
  -3   5   4        6.81       10.28      0.99 o
  -2   5   4     1402.22     1356.84     11.24 o
  -1   5   4     1080.84     1048.16      9.57 o
   0   5   4       13.95       13.77      1.26 o
   1   5   4      117.53       97.42      3.22 o
   2   5   4       97.07      104.42      7.00 o
   3   5   4        0.06       -0.73      0.73 o
   4   5   4       55.98       46.51      2.22 o
   5   5   4       28.36       31.66      1.98 o
   6   5   4      388.31      341.75      6.02 o
   7   5   4       51.41       47.25      2.61 o
   8   5   4      330.03      300.94      6.01 o
   9   5   4        0.16        0.79      1.42 o
  10   5   4       71.21       75.47      5.22 o
  11   5   4      172.61      174.39      7.68 o
  12   5   4       12.50        9.40      3.53 o
  13   5   4        9.21        8.49      3.31 o
 -12   6   4       16.13        9.83      3.42 o
 -11   6   4        8.94       10.39      3.41 o
 -10   6   4       20.70       14.16      3.67 o
  -9   6   4        2.78        5.83      2.23 o
  -8   6   4       46.01       43.71      3.50 o
  -7   6   4       90.98       84.92      3.61 o
  -6   6   4       73.55       64.49      8.24 o
  -5   6   4        3.75        1.90      1.27 o
  -4   6   4       55.91       53.02      2.03 o
  -3   6   4       15.18       15.23      1.21 o
  -2   6   4        5.75        5.90      0.99 o
  -1   6   4      423.07      435.49      5.44 o
   0   6   4        0.00        0.58      0.89 o
   1   6   4      394.05      392.20      5.84 o
   2   6   4      254.33      227.09      4.96 o
   3   6   4       60.84       69.02      3.01 o
   4   6   4       30.61       25.17      2.53 o
   5   6   4       45.53       42.95      2.79 o
   6   6   4       27.03       31.71      2.54 o
   7   6   4        1.10        2.00      1.50 o
   8   6   4       41.75       38.59      3.69 o
   9   6   4        8.39       12.06      5.16 o
  10   6   4        0.35        4.53      4.45 o
  11   6   4       33.79       36.22      4.37 o
  12   6   4        6.38        6.02      4.44 o
 -11   7   4       17.42       28.28      4.36 o
 -10   7   4        2.35        5.16      2.59 o
  -9   7   4      182.02      176.78      6.53 o
  -8   7   4        6.40        4.82      1.98 o
  -7   7   4       30.30       28.47      4.46 o
  -6   7   4       23.08       28.80      4.10 o
  -5   7   4      274.79      286.23      6.81 o
  -4   7   4      129.75      137.15      5.06 o
  -3   7   4       33.47       29.27      2.35 o
  -2   7   4      179.39      155.92      4.44 o
  -1   7   4       98.52       92.63      2.86 o
   0   7   4        0.06        0.46      0.77 o
   1   7   4       14.89       16.07      1.66 o
   2   7   4       85.72       90.95      3.14 o
   3   7   4      128.44      132.12      8.17 o
   4   7   4       73.52       77.05      4.42 o
   5   7   4       36.17       43.16      3.93 o
   6   7   4       36.06       39.54      3.98 o
   7   7   4       43.38       49.93      2.73 o
   8   7   4       85.11       99.06      4.30 o
   9   7   4      207.90      207.78      7.54 o
  10   7   4       15.69        8.19      2.84 o
  11   7   4        0.00        1.68      2.34 o
 -10   8   4       27.98       41.80      4.78 o
  -9   8   4      132.46      141.91      6.68 o
  -8   8   4       14.48       14.56      3.85 o
  -7   8   4       28.01       30.27      3.69 o
  -6   8   4      650.84      701.43     20.27 o
  -5   8   4       32.16       37.42      3.47 o
  -4   8   4      170.05      178.36     10.55 o
  -3   8   4      130.32      129.39      4.93 o
  -2   8   4        7.98        7.00      1.72 o
  -1   8   4      162.38      164.37      5.37 o
   0   8   4      107.73      119.58      4.26 o
   1   8   4       63.99       71.39      5.81 o
   2   8   4       80.95       91.36      6.83 o
   3   8   4        0.99        0.63      1.98 o
   4   8   4      126.93      118.72      8.68 o
   5   8   4      469.94      465.06     18.62 o
   6   8   4       85.94       87.23      9.78 o
   7   8   4       77.59       83.28     10.02 o
   8   8   4       13.56       23.88      5.95 o
   9   8   4       90.92      101.59      5.21 o
  10   8   4      212.68      225.26     29.46 o
  -8   9   4        0.07        0.66      2.36 o
  -7   9   4        0.73       -0.83      1.99 o
  -6   9   4       11.55        8.35      2.57 o
  -5   9   4       16.33       18.02      2.85 o
  -4   9   4       16.95       18.69      4.10 o
  -3   9   4       10.73       11.08      2.27 o
  -2   9   4      191.07      203.92      6.70 o
  -1   9   4        5.51        8.50      2.23 o
   0   9   4      333.13      360.91      8.87 o
   1   9   4        2.36        0.47      1.26 o
   2   9   4        6.42        5.15      2.90 o
   3   9   4       56.95       14.02      3.65 o
   4   9   4       67.30       76.95      8.87 o
   5   9   4       57.96       61.70      8.60 o
   6   9   4        8.40        7.78      4.33 o
   7   9   4       11.14       15.66      5.45 o
   8   9   4        7.81        5.08      4.38 o
  -6  10   4       17.14       11.76      4.51 o
  -5  10   4       47.72       51.34      4.56 o
  -4  10   4       65.76       73.14      5.69 o
  -3  10   4      268.46      269.06     10.29 o
  -2  10   4        1.17        3.56      3.56 o
  -1  10   4        3.64        4.24      1.80 o
   0  10   4        2.53        0.95      1.98 o
   1  10   4       22.75       32.67      3.45 o
   2  10   4       85.63       85.37      4.06 o
   3  10   4        6.31        0.56      2.06 o
   4  10   4        0.15        5.52      3.79 o
   5  10   4       48.49       57.41      8.79 o
   6  10   4      144.54      155.99     12.32 o
  -2  11   4       14.73        9.84      2.88 o
  -1  11   4        8.06        9.33      5.40 o
   0  11   4       47.25       52.60      4.62 o
   1  11   4        6.18        5.19      2.09 o
   2  11   4      142.46      147.27      6.10 o
 -15   1   5       41.75       52.25      9.22 o
 -14   1   5       46.77       47.59      5.31 o
 -13   1   5        1.24        2.33      1.87 o
 -12   1   5      466.02      482.53      9.53 o
 -11   1   5        7.16        6.28      1.45 o
 -10   1   5       47.11       48.38      2.49 o
  -9   1   5      330.77      269.97      4.75 o
  -8   1   5      216.29      232.56      3.68 o
  -7   1   5      372.96      339.94      5.02 o
  -6   1   5        0.30        2.40      0.65 o
  -5   1   5     1171.98     1242.37      9.37 o
  -4   1   5     1254.58     1361.52      9.72 o
  -3   1   5       73.39       70.34      1.39 o
  -2   1   5     4100.45     4182.69     25.91 o
  -1   1   5      734.02      736.57      4.90 o
   0   1   5        8.92        7.25      0.44 o
   1   1   5    15228.57    15632.29     92.37 o
   2   1   5      907.44      861.97      6.17 o
   3   1   5      862.10      917.64      6.27 o
   4   1   5      567.14      537.47      4.69 o
   5   1   5      393.36      409.36      3.54 o
   6   1   5       36.15       55.14      1.59 o
   7   1   5      174.56      173.78      2.90 o
   8   1   5      406.45      415.52      5.28 o
   9   1   5      148.32      137.42      3.03 o
  10   1   5        5.27        6.62      1.31 o
  11   1   5       44.82       38.78      2.87 o
  12   1   5       10.27       12.98      2.55 o
  13   1   5       19.50       19.38      3.12 o
  14   1   5        2.22        2.74      2.37 o
 -14   2   5       33.71       36.58      3.62 o
 -13   2   5       66.39       78.12      4.65 o
 -12   2   5        0.73        0.21      1.58 o
 -11   2   5       25.88       28.46      3.02 o
 -10   2   5        0.01        2.07      1.16 o
  -9   2   5      258.69      235.34      6.81 o
  -8   2   5       35.64       47.71      2.56 o
  -7   2   5      786.70      777.57      7.85 o
  -6   2   5      476.47      528.58      5.40 o
  -5   2   5      426.56      465.54      4.05 o
  -4   2   5       99.04      106.76      1.79 o
  -3   2   5      277.52      359.37      3.31 o
  -2   2   5     1485.38     1737.92     12.00 o
  -1   2   5      197.14      202.81      1.78 o
   0   2   5       17.49       19.20      0.71 o
   1   2   5      717.70      810.81      7.12 o
   2   2   5     2803.12     2941.46     21.91 o
   3   2   5       54.39       66.94      1.62 o
   4   2   5       27.55       36.34      1.11 o
   5   2   5      492.37      474.43      4.99 o
   6   2   5       10.34        8.59      0.97 o
   7   2   5       78.98       69.40      3.49 o
   8   2   5       49.65       39.20      2.16 o
   9   2   5      206.49      183.74      4.03 o
  10   2   5       26.12       29.93      2.33 o
  11   2   5        0.03        3.02      7.96 o
  12   2   5        6.86        8.20      2.92 o
  13   2   5      170.41      195.65      8.96 o
  14   2   5      141.20      135.67      9.68 o
 -14   3   5       20.54       14.07      3.01 o
 -13   3   5        5.19        4.95      2.32 o
 -12   3   5       10.28       13.52      3.70 o
 -11   3   5       12.09       13.00      2.05 o
 -10   3   5       26.71       26.93      2.22 o
  -9   3   5        1.73        1.82      1.08 o
  -8   3   5        1.20        0.49      0.90 o
  -7   3   5       19.87       18.83      1.34 o
  -6   3   5      411.53      387.23      4.56 o
  -5   3   5        1.87        0.45      0.53 o
  -4   3   5       37.32       41.20      1.75 o
  -3   3   5      390.80      435.33      4.10 o
  -2   3   5      188.23      165.78      1.98 o
  -1   3   5       78.45       93.16      1.47 o
   0   3   5     1364.74     1439.61     11.74 o
   1   3   5      490.63      500.93      6.02 o
   2   3   5      510.43      565.42      6.87 o
   3   3   5      631.01      742.72      6.46 o
   4   3   5      426.02      428.07      4.22 o
   5   3   5      593.76      549.89      5.08 o
   6   3   5      522.05      499.62      5.46 o
   7   3   5      922.00      879.51     10.21 o
   8   3   5        7.70        8.09      1.42 o
   9   3   5       46.95       42.02      2.64 o
  10   3   5      181.12      177.15      4.28 o
  11   3   5        0.05        0.79      1.74 o
  12   3   5        2.68        1.80      2.28 o
  13   3   5       98.95      102.03      6.45 o
  14   3   5        3.59       -2.51      2.51 o
 -14   4   5       13.71       11.51      5.30 o
 -13   4   5       22.70       38.82     10.82 o
 -12   4   5       33.54       37.13      4.78 o
 -11   4   5       44.37       45.21      5.04 o
 -10   4   5      316.26      326.22     10.18 o
  -9   4   5        0.02        0.01      1.15 o
  -8   4   5       31.51       29.56      2.66 o
  -7   4   5      174.84      153.73      3.47 o
  -6   4   5      943.97      923.22      9.21 o
  -5   4   5      466.78      466.94      5.60 o
  -4   4   5       74.16       72.19      2.63 o
  -3   4   5     1077.71     1085.19     10.95 o
  -2   4   5       11.11        9.88      0.82 o
  -1   4   5      776.35      835.37     11.59 o
   0   4   5      932.69     1031.05      9.40 o
   1   4   5       54.18       67.27      2.17 o
   2   4   5       10.74       15.39      1.47 o
   3   4   5       79.92       82.66      2.39 o
   4   4   5       37.59       54.55      2.12 o
   5   4   5      152.41      145.20      2.74 o
   6   4   5      133.99      102.61      2.26 o
   7   4   5        0.99       -0.76      0.76 o
   8   4   5        8.67        7.99      1.35 o
   9   4   5        2.12        1.64      1.14 o
  10   4   5      156.49      165.34      4.70 o
  11   4   5       16.88       16.27      2.25 o
  12   4   5       13.54       15.92      2.61 o
  13   4   5       10.55       12.77      3.10 o
 -13   5   5       13.89        8.71      5.92 o
 -12   5   5        8.59        9.20      3.23 o
 -11   5   5        0.42       -0.83      3.99 o
 -10   5   5      159.19      156.71      7.26 o
  -9   5   5      270.32      252.64      7.24 o
  -8   5   5       64.44       53.52      3.43 o
  -7   5   5       22.35       20.85      1.96 o
  -6   5   5      201.00      151.37      3.32 o
  -5   5   5     1085.17     1026.99     13.23 o
  -4   5   5      290.38      278.18      4.45 o
  -3   5   5      185.55      181.74      2.99 o
  -2   5   5      366.35      361.92      4.77 o
  -1   5   5      774.72      750.77      8.07 o
   0   5   5      468.41      452.07      6.11 o
   1   5   5       29.46       35.94      2.18 o
   2   5   5      204.11      216.39      4.51 o
   3   5   5        2.32        0.71      0.94 o
   4   5   5      948.44      802.42      8.69 o
   5   5   5      238.85      235.77      4.06 o
   6   5   5       15.09       11.22      1.61 o
   7   5   5        0.00        0.71      0.98 o
   8   5   5       31.79       28.38      2.81 o
   9   5   5        0.02        0.20      1.74 o
  10   5   5       34.40       38.24      4.30 o
  11   5   5       47.21       50.07      4.11 o
  12   5   5       34.85       25.75      7.97 o
  13   5   5       14.74       21.18      5.37 o
 -12   6   5       45.30       42.56      5.36 o
 -11   6   5        0.41        2.08      2.44 o
 -10   6   5       54.56       51.29      5.12 o
  -9   6   5        0.54        2.00      1.87 o
  -8   6   5        1.52        0.65      1.73 o
  -7   6   5        2.29        2.82      1.44 o
  -6   6   5       76.50       68.64      5.18 o
  -5   6   5       91.08       96.31      3.33 o
  -4   6   5      266.05      253.88      6.27 o
  -3   6   5       27.29       19.30      2.16 o
  -2   6   5     3040.35     2875.57     23.32 o
  -1   6   5      245.27      247.60      3.94 o
   0   6   5      191.47      181.95      3.90 o
   1   6   5        8.78        6.53      1.15 o
   2   6   5       57.50       53.17      3.14 o
   3   6   5      124.43       97.99      3.45 o
   4   6   5       91.96       98.70      3.77 o
   5   6   5      106.36       98.91      3.86 o
   6   6   5       11.82       17.41      3.16 o
   7   6   5       88.70       84.03      3.02 o
   8   6   5       90.54      104.80      4.29 o
   9   6   5       14.99       14.04      2.94 o
  10   6   5       11.69        5.39      4.54 o
  11   6   5       25.08       25.24      8.22 o
  12   6   5        0.05        3.37      2.12 o
 -11   7   5       38.85       46.38      5.31 o
 -10   7   5        0.26       -1.59      2.47 o
  -9   7   5       86.68      101.79      5.18 o
  -8   7   5        6.16        9.80      2.45 o
  -7   7   5       73.45       69.21      4.90 o
  -6   7   5       18.08       14.69      2.31 o
  -5   7   5        4.71        4.02      1.51 o
  -4   7   5      179.15      193.20      6.54 o
  -3   7   5       27.78       30.16      2.71 o
  -2   7   5      379.05      345.19      8.98 o
  -1   7   5       45.76       42.80      2.23 o
   0   7   5       84.30       78.58      2.43 o
   1   7   5        4.96        3.90      1.99 o
   2   7   5        0.05       -1.01      1.55 o
   3   7   5      388.93      397.34     16.08 o
   4   7   5        1.91        3.92      1.80 o
   5   7   5       70.40       70.24      4.65 o
   6   7   5       60.72       65.60      4.97 o
   7   7   5        1.78        1.90      1.41 o
   8   7   5        4.09        6.25      1.90 o
   9   7   5        0.72       -1.70      5.10 o
  10   7   5       87.43       91.42     16.05 o
  11   7   5       23.38       37.10     11.64 o
 -10   8   5       26.83       27.95      4.39 o
  -9   8   5       35.35       46.99      7.68 o
  -8   8   5        9.84        6.81      3.37 o
  -7   8   5        0.00        1.84      2.15 o
  -6   8   5      180.17      194.74      8.37 o
  -5   8   5       10.17       10.27      2.31 o
  -4   8   5      118.46      116.16      7.43 o
  -3   8   5        4.43        1.31      1.45 o
  -2   8   5      158.09      154.81      5.45 o
  -1   8   5      280.82      317.27      7.87 o
   0   8   5       22.70       31.96      2.74 o
   1   8   5       30.19       25.19      4.34 o
   2   8   5        7.56        9.12      3.05 o
   3   8   5        0.82        0.78      2.55 o
   4   8   5        3.95        5.14      3.14 o
   5   8   5       78.62       91.14      8.53 o
   6   8   5        0.01       -0.17      2.71 o
   7   8   5        0.30        1.32      3.32 o
   8   8   5       16.43       23.27      3.91 o
   9   8   5       16.57       15.36      5.78 o
  10   8   5       31.98       34.01      5.53 o
  -8   9   5       86.01       96.59      6.92 o
  -7   9   5        2.95        5.72      2.44 o
  -6   9   5        0.72       -0.25      2.03 o
  -5   9   5        8.23       10.33      2.44 o
  -4   9   5       26.06       24.28      3.15 o
  -3   9   5       18.63       19.59      2.71 o
  -2   9   5       32.95       33.89      3.44 o
  -1   9   5        5.22        4.00      1.73 o
   0   9   5       88.96      102.21      4.59 o
   1   9   5       66.89       79.81      4.15 o
   2   9   5        3.87        8.64      3.35 o
   3   9   5      204.84      200.62     11.72 o
   4   9   5       60.86       53.52      7.62 o
   5   9   5      507.54      514.49     21.24 o
   6   9   5       35.45       43.03      7.69 o
   7   9   5       27.91       26.36      6.68 o
   8   9   5        0.00       -2.56      3.50 o
  -6  10   5        2.00        3.43      2.46 o
  -5  10   5        8.18        3.63      5.59 o
  -4  10   5      223.09      229.63      8.27 o
  -3  10   5      135.90      145.07      6.43 o
  -2  10   5       20.36       26.13      3.34 o
  -1  10   5        7.43       10.15      2.41 o
   0  10   5       17.82       13.14      2.49 o
   1  10   5       20.17       19.59      2.79 o
   2  10   5        0.80       -1.72      2.74 o
   3  10   5       32.86       33.50      6.28 o
   4  10   5      100.20      119.21     10.16 o
   5  10   5      103.79      117.66     10.62 o
   6  10   5        0.25       -0.52      3.57 o
  -1  11   5       96.43      110.21      5.88 o
   0  11   5        2.96        1.43      1.94 o
   1  11   5        2.73        2.39      2.01 o
 -15   0   6      167.81      150.43     11.23 o
 -14   0   6        4.12        4.78      4.17 o
 -13   0   6       12.88       16.48      4.80 o
 -12   0   6      131.53      165.81     10.36 o
 -11   0   6        5.49       -0.40      1.32 o
 -10   0   6      369.29      377.47      9.06 o
  -9   0   6       22.34       23.51      2.54 o
  -8   0   6       18.92       22.93      1.87 o
  -7   0   6      503.65      485.44      6.41 o
  -6   0   6     1999.45     2133.57     17.14 o
  -5   0   6      251.32      295.77      3.95 o
  -4   0   6      113.81      112.59      2.90 o
  -3   0   6     4213.79     4372.90     31.10 o
  -2   0   6     6783.81     6963.10     90.10 o
  -1   0   6        1.37        0.38      0.34 o
   0   0   6    50054.00    47606.29    605.18 o
   1   0   6     2357.17     2447.04     20.14 o
   2   0   6     2002.64     1996.27     19.19 o
   3   0   6      126.68      136.54      2.66 o
   4   0   6       69.90       88.00      1.88 o
   5   0   6     1864.63     1939.99     14.22 o
   6   0   6      768.90      765.54      7.98 o
   7   0   6       40.02       41.15      2.18 o
   8   0   6       24.40       27.08      1.89 o
   9   0   6       19.91       25.07      2.80 o
  10   0   6      558.26      510.22     10.84 o
  11   0   6       24.10       25.95      5.17 o
  12   0   6       11.67       14.23      3.28 o
  13   0   6      129.78      145.11     10.56 o
  14   0   6       18.91       19.52      5.72 o
 -15   1   6       55.01       54.49      5.67 o
 -14   1   6        6.08        1.24      2.64 o
 -13   1   6       60.42       63.55      4.81 o
 -12   1   6       25.53       21.98      3.10 o
 -11   1   6        1.96        1.72      1.22 o
 -10   1   6       63.14       55.86      3.24 o
  -9   1   6        0.43        1.51      0.99 o
  -8   1   6       24.89       25.49      1.53 o
  -7   1   6      289.31      278.30      3.64 o
  -6   1   6        8.41        6.10      0.75 o
  -5   1   6      345.79      317.04      3.05 o
  -4   1   6      322.26      335.74      3.70 o
  -3   1   6     1087.83     1127.40      6.96 o
  -2   1   6     2943.40     3031.86     19.26 o
  -1   1   6     1367.81     1487.04      9.76 o
   0   1   6      984.02      964.39      6.06 o
   1   1   6     9292.37     9496.79     61.28 o
   2   1   6        1.49        2.46      0.42 o
   3   1   6       10.51       16.84      0.75 o
   4   1   6      272.98      237.58      2.67 o
   5   1   6      104.95       93.53      1.71 o
   6   1   6      772.89      781.91      6.43 o
   7   1   6      209.99      214.15      3.29 o
   8   1   6        1.10        2.97      1.03 o
   9   1   6       95.57      100.23      3.51 o
  10   1   6        0.13        1.65      1.09 o
  11   1   6        1.24        4.84      2.83 o
  12   1   6        6.25        6.12      2.21 o
  13   1   6       21.94       27.89      3.51 o
  14   1   6        0.00        1.31      2.23 o
 -14   2   6       10.30       13.52      2.58 o
 -13   2   6       16.44       15.43      2.90 o
 -12   2   6       25.18       27.96      2.70 o
 -11   2   6       40.30       41.83      2.57 o
 -10   2   6        1.31        1.57      1.01 o
  -9   2   6       44.51       48.85      2.73 o
  -8   2   6     1212.60     1150.30     11.36 o
  -7   2   6      221.54      205.39      3.29 o
  -6   2   6        6.94       14.12      0.97 o
  -5   2   6      164.72      182.75      2.49 o
  -4   2   6        6.95        7.24      0.61 o
  -3   2   6       50.06       48.42      1.08 o
  -2   2   6      965.58     1102.37      7.70 o
  -1   2   6      946.86     1037.87      5.98 o
   0   2   6      337.57      375.79      2.90 o
   1   2   6     1722.13     1824.09     12.31 o
   2   2   6      353.86      436.58      4.16 o
   3   2   6      240.76      252.87      2.71 o
   4   2   6      175.30      174.15      2.37 o
   5   2   6      539.94      547.83      5.01 o
   6   2   6      282.48      264.38      3.45 o
   7   2   6        0.11       -0.04      0.57 o
   8   2   6      299.26      288.51      5.37 o
   9   2   6       32.40       28.90      2.23 o
  10   2   6        7.13        7.56      1.70 o
  11   2   6       13.93       15.36      3.20 o
  12   2   6       27.42       27.40      4.06 o
  13   2   6        2.75        2.35      2.66 o
  14   2   6       65.33       65.69      6.43 o
 -14   3   6      507.74      525.93     12.09 o
 -13   3   6        8.81        8.17      2.43 o
 -12   3   6      177.87      179.91      6.19 o
 -11   3   6       39.18       35.64      4.65 o
 -10   3   6        2.51        5.20      1.30 o
  -9   3   6      211.88      195.24      4.58 o
  -8   3   6        2.05       -0.39      0.74 o
  -7   3   6       55.95       54.15      1.97 o
  -6   3   6       67.90       59.42      1.91 o
  -5   3   6        0.39        0.89      0.52 o
  -4   3   6      106.16      122.03      2.04 o
  -3   3   6       94.53      111.68      1.89 o
  -2   3   6      399.93      396.94      3.52 o
  -1   3   6      123.95      121.97      1.78 o
   0   3   6        4.76        0.23      0.37 o
   1   3   6        0.32        0.40      0.47 o
   2   3   6     2269.80     2505.90     28.73 o
   3   3   6      584.23      567.55      5.61 o
   4   3   6      344.02      408.18      4.19 o
   5   3   6      823.33      788.29      6.63 o
   6   3   6     1007.79      984.49      8.67 o
   7   3   6     2009.04     1963.25     18.53 o
   8   3   6      731.64      723.44      8.48 o
   9   3   6      282.81      275.76      5.92 o
  10   3   6        3.18        2.95      1.36 o
  11   3   6       14.25       17.48      2.64 o
  12   3   6       16.42       20.73      3.60 o
  13   3   6       44.62       40.72      4.96 o
  14   3   6        6.37        5.26      5.40 o
 -14   4   6       68.23       60.80      9.32 o
 -13   4   6       60.01       62.05      5.92 o
 -12   4   6      119.98      119.93      7.06 o
 -11   4   6        0.00        2.25      2.70 o
 -10   4   6        0.06        0.83      2.40 o
  -9   4   6      169.77      155.83      5.76 o
  -8   4   6        6.38        8.48      1.42 o
  -7   4   6       16.24       18.95      1.58 o
  -6   4   6      907.74      781.18      9.61 o
  -5   4   6      109.17       99.05      2.79 o
  -4   4   6        1.88        3.17      0.71 o
  -3   4   6       90.36       90.36      1.84 o
  -2   4   6       79.98       67.65      1.77 o
  -1   4   6      746.12      750.56      8.66 o
   0   4   6     1416.78     1497.31     14.19 o
   1   4   6       70.12       63.28      2.22 o
   2   4   6        3.01        1.27      0.79 o
   3   4   6       69.66       68.41      2.28 o
   4   4   6      330.90      364.27      4.54 o
   5   4   6       54.86       65.39      1.85 o
   6   4   6      157.62      156.98      2.82 o
   7   4   6      471.14      436.18      5.68 o
   8   4   6       29.07       30.61      2.34 o
   9   4   6      214.88      236.58      5.16 o
  10   4   6       37.94       40.62      2.83 o
  11   4   6      267.60      300.56      7.57 o
  12   4   6        2.01        2.93      2.26 o
  13   4   6        5.01        0.44      3.65 o
 -13   5   6       53.37       67.86      7.41 o
 -12   5   6       24.27       19.37      4.06 o
 -11   5   6       75.64       91.53      6.88 o
 -10   5   6      169.43      175.65     11.10 o
  -9   5   6        0.05        2.40      1.73 o
  -8   5   6      131.04      130.35      4.54 o
  -7   5   6        8.87        9.67      1.70 o
  -6   5   6       77.45       50.74      2.34 o
  -5   5   6      508.35      488.04      6.66 o
  -4   5   6      129.86      135.13      3.13 o
  -3   5   6       24.93       21.53      1.41 o
  -2   5   6       79.47       73.22      2.34 o
  -1   5   6      839.74      769.69      7.31 o
   0   5   6        9.41       15.12      1.77 o
   1   5   6      120.13      104.68      2.30 o
   2   5   6      610.93      588.11      8.13 o
   3   5   6      207.69      160.76      4.10 o
   4   5   6      158.30      122.52      2.63 o
   5   5   6      126.79      106.34      3.54 o
   6   5   6        4.62        5.09      1.28 o
   7   5   6        0.52        1.02      1.00 o
   8   5   6        9.81        8.93      1.76 o
   9   5   6        2.21        3.17      1.72 o
  10   5   6       16.40       14.59      2.45 o
  11   5   6        0.46        0.36      1.86 o
  12   5   6        7.06        7.21      2.82 o
  13   5   6        0.60        2.38      2.74 o
 -12   6   6        6.78        7.04      4.68 o
 -11   6   6        0.02       -2.30      4.52 o
 -10   6   6       17.86        7.66      3.14 o
  -9   6   6      131.85      145.10      5.82 o
  -8   6   6        0.03       -1.56      1.56 o
  -7   6   6        3.72        4.39      2.21 o
  -6   6   6        0.12       -1.08      1.08 o
  -5   6   6        5.98        4.20      1.44 o
  -4   6   6        0.00        0.26      0.92 o
  -3   6   6      750.19      682.23      9.61 o
  -2   6   6      560.18      566.30     16.58 o
  -1   6   6       24.54       24.51      1.65 o
   0   6   6      146.41      156.07      4.95 o
   1   6   6       85.50       64.37      2.36 o
   2   6   6      359.74      368.14      8.72 o
   3   6   6        3.98       -0.95      0.95 o
   4   6   6       27.38       25.05      2.29 o
   5   6   6       69.97       61.88      2.69 o
   6   6   6       19.23       19.51      2.16 o
   7   6   6        4.16        5.77      1.30 o
   8   6   6      202.46      212.74     11.27 o
   9   6   6       18.56       22.17      8.82 o
  10   6   6       37.85       30.78      3.99 o
  11   6   6        5.94        7.04      2.06 o
  12   6   6       11.56       12.80      3.49 o
 -11   7   6       85.66       63.13      6.05 o
 -10   7   6      197.61      202.00      8.72 o
  -9   7   6        0.04       -1.09      1.94 o
  -8   7   6        2.92        0.02      1.99 o
  -7   7   6      259.58      270.49      8.99 o
  -6   7   6       35.66       32.97      3.65 o
  -5   7   6       33.36       30.84      2.88 o
  -4   7   6       95.76       38.86      5.21 o
  -3   7   6        6.59        4.87      1.61 o
  -2   7   6      205.89      180.50      8.64 o
  -1   7   6      156.84      160.64      4.31 o
   0   7   6       15.32       16.65      1.58 o
   1   7   6        5.31        8.25      1.81 o
   3   7   6     1288.86     1199.14     30.73 o
   4   7   6      102.88       87.00      7.49 o
   5   7   6      246.22      234.37      7.61 o
   6   7   6       55.97       59.64      4.84 o
   7   7   6      263.06      280.98      5.84 o
   8   7   6        1.73        5.26      1.89 o
   9   7   6        2.52        0.41      4.57 o
  10   7   6        1.85        6.04      2.52 o
  11   7   6       19.95       21.75      2.97 o
 -10   8   6       47.77       55.98      5.94 o
  -9   8   6       11.96        5.90      2.88 o
  -8   8   6       23.28       19.58      3.66 o
  -7   8   6       92.73       83.84      5.65 o
  -6   8   6       45.36       42.40      5.44 o
  -5   8   6       69.32       79.69      4.66 o
  -4   8   6       24.56       23.37      3.01 o
  -3   8   6       12.73       11.95      3.47 o
  -2   8   6       32.39       41.10      3.45 o
  -1   8   6       51.01       49.62      3.29 o
   0   8   6        3.25        4.74      1.44 o
   1   8   6       10.72       13.22      3.41 o
   2   8   6       61.36       42.54      5.91 o
   3   8   6       17.29       11.99      3.73 o
   4   8   6       41.47       36.51      6.36 o
   5   8   6       36.78       49.47      7.46 o
   6   8   6       40.06       40.46      7.08 o
   7   8   6        0.87       -2.65      2.65 o
   8   8   6       25.53       29.24      4.23 o
   9   8   6        0.05        0.05      2.12 o
  10   8   6        5.16        7.07      2.71 o
  -8   9   6        7.57        9.78      3.10 o
  -7   9   6       10.31       11.08      3.00 o
  -6   9   6       36.24       27.85      3.95 o
  -5   9   6       21.17       21.02      3.26 o
  -4   9   6       73.61       76.71      4.72 o
  -3   9   6        8.29        7.79      2.09 o
  -2   9   6       18.49       21.17      4.24 o
  -1   9   6       36.79       28.45      3.59 o
   0   9   6      146.29      151.86      5.58 o
   1   9   6        0.14       -0.18      2.04 o
   2   9   6       37.78       40.71      6.26 o
   3   9   6       22.93       17.25      4.75 o
   4   9   6        1.50        2.17      3.19 o
   5   9   6      661.26      742.87     26.35 o
   6   9   6      107.01      105.34      9.95 o
   7   9   6       17.06       17.58      5.83 o
   8   9   6       19.85       14.70      5.81 o
  -6  10   6        1.04       -0.81      2.01 o
  -5  10   6       41.95       43.90      4.58 o
  -4  10   6      117.07      118.69      6.60 o
  -3  10   6        0.72        0.86      2.57 o
  -2  10   6        0.61        2.10      4.16 o
  -1  10   6        0.97        2.24      3.65 o
   0  10   6       10.59       11.41      2.39 o
   1  10   6      149.61      159.60      9.23 o
   2  10   6      112.66      112.65      9.02 o
   3  10   6       75.24       72.67      9.10 o
   4  10   6        5.65       11.06      4.43 o
   5  10   6        4.64        6.51      4.30 o
   6  10   6        1.33        7.38      4.62 o
   0  11   6        0.20       -1.66      1.66 o
 -14   1   7        0.56       -1.10      2.39 o
 -13   1   7       36.03       35.20      4.45 o
 -12   1   7        0.34        2.54      1.96 o
 -11   1   7       43.77       46.86      3.06 o
 -10   1   7      105.22      100.49      3.34 o
  -9   1   7      534.26      484.95      6.70 o
  -8   1   7       39.17       36.54      2.29 o
  -7   1   7        1.09        2.44      0.75 o
  -6   1   7       29.10       27.97      1.52 o
  -5   1   7       71.11       85.83      1.57 o
  -4   1   7       19.34       15.80      0.72 o
  -3   1   7     2277.21     2559.07     13.55 o
  -2   1   7      634.32      671.43      4.18 o
  -1   1   7      355.79      390.45      3.31 o
   0   1   7      650.18      713.21      4.61 o
   1   1   7     4273.72     4577.76     23.11 o
   2   1   7      270.45      288.43      2.83 o
   3   1   7        2.74        8.18      0.75 o
   4   1   7      537.04      590.09      4.88 o
   5   1   7      248.38      281.00      3.07 o
   6   1   7       65.58       68.61      2.12 o
   7   1   7       65.69       51.74      2.28 o
   8   1   7        0.44        1.75      0.89 o
   9   1   7      460.12      421.94      9.98 o
  10   1   7       20.87       23.51      2.22 o
  11   1   7       10.43       10.33      2.23 o
  12   1   7       62.14       58.75      4.54 o
  13   1   7       12.68       15.80      2.93 o
  14   1   7      186.15      201.35      9.87 o
 -14   2   7       96.30       98.40      5.15 o
 -13   2   7        1.49       -0.80      2.44 o
 -12   2   7       14.60       17.48      2.31 o
 -11   2   7       28.10       26.78      2.33 o
 -10   2   7        0.00        1.46      0.96 o
  -9   2   7       20.30       19.74      2.17 o
  -8   2   7        5.11        2.65      1.22 o
  -7   2   7       14.02       10.26      1.01 o
  -6   2   7       82.47      100.39      2.00 o
  -5   2   7        7.87        4.86      0.60 o
  -4   2   7       52.68       50.78      1.24 o
  -3   2   7        9.17       12.67      0.60 o
  -2   2   7     1149.48     1292.39      8.36 o
  -1   2   7       11.95       16.71      1.08 o
   0   2   7     1127.69     1128.89      7.13 o
   1   2   7      467.51      518.33      4.55 o
   2   2   7       17.25       15.80      0.97 o
   3   2   7      483.73      464.45      3.67 o
   4   2   7      149.95      133.19      1.97 o
   5   2   7       15.08       16.89      0.95 o
   6   2   7      213.82      216.67      3.39 o
   7   2   7      176.12      180.04      4.09 o
   8   2   7      141.64      150.15      3.88 o
   9   2   7       10.14        9.05      1.53 o
  10   2   7        1.76        1.97      1.25 o
  11   2   7       21.86       21.99      3.54 o
  12   2   7        3.99        2.17      2.50 o
  13   2   7        2.64        0.53      2.68 o
  14   2   7        0.02       -1.37      2.61 o
 -14   3   7        1.91        5.78      2.97 o
 -13   3   7      248.79      271.97      8.49 o
 -12   3   7      304.60      309.06      8.05 o
 -11   3   7        3.86        5.08      3.07 o
 -10   3   7       56.20       58.77      3.13 o
  -9   3   7        5.33       11.77      1.57 o
  -8   3   7       13.05        7.77      1.24 o
  -7   3   7      760.78      674.15      7.19 o
  -6   3   7      521.55      454.27      5.06 o
  -5   3   7        0.98        3.18      1.01 o
  -4   3   7      580.80      594.96      5.56 o
  -3   3   7      531.16      610.88      5.27 o
  -2   3   7      523.20      507.81      4.07 o
  -1   3   7      432.68      442.75      3.59 o
   0   3   7      984.02      991.86      9.30 o
   1   3   7     2918.35     3156.90     33.35 o
   2   3   7      607.03      605.33      5.51 o
   3   3   7      619.90      630.64      6.03 o
   4   3   7        5.51       -0.34      0.57 o
   5   3   7       23.45       24.57      1.44 o
   6   3   7      143.88      140.23      2.79 o
   7   3   7      505.04      490.58      6.33 o
   8   3   7      256.45      253.24      4.62 o
   9   3   7      464.50      437.35      8.21 o
  10   3   7      175.80      176.95      4.75 o
  11   3   7        9.34       12.23      2.35 o
  12   3   7       79.42       87.37      5.88 o
  13   3   7        1.79        2.03      2.67 o
  14   3   7      152.27      162.53      8.23 o
 -13   4   7       90.02       97.61      7.34 o
 -12   4   7       44.85       57.29      5.84 o
 -11   4   7        4.38        3.60      2.77 o
 -10   4   7       49.73       53.14      5.12 o
  -9   4   7       66.87       56.48      4.50 o
  -8   4   7        0.26       -0.80      1.07 o
  -7   4   7      281.60      261.09      4.88 o
  -6   4   7      286.12      292.10      4.34 o
  -5   4   7     1599.32     1479.51     12.67 o
  -4   4   7       72.37       70.38      2.09 o
  -3   4   7      670.23      616.82      5.86 o
  -2   4   7      233.98      223.21      2.96 o
  -1   4   7       28.82       39.93      1.42 o
   0   4   7     1341.60     1334.52     21.77 o
   1   4   7       85.80       83.95      2.11 o
   2   4   7       51.52       49.14      1.58 o
   3   4   7      842.05      842.32      8.90 o
   4   4   7      301.17      293.49      4.09 o
   5   4   7      210.42      198.68      2.94 o
   6   4   7      122.15      112.41      2.45 o
   7   4   7       96.94       95.89      2.73 o
   8   4   7       55.11       59.22      3.17 o
   9   4   7       16.34       13.76      1.58 o
  10   4   7        4.90        3.85      2.30 o
  11   4   7       86.17       94.71      4.49 o
  12   4   7       15.44       23.86      3.31 o
  13   4   7        0.01       -0.91      2.17 o
 -13   5   7        3.65        2.74      3.02 o
 -12   5   7      154.37      167.49     22.71 o
 -11   5   7       18.01       15.14      4.35 o
 -10   5   7       25.13       20.23      3.81 o
  -9   5   7       14.60       16.10      2.58 o
  -8   5   7      150.88      151.06      4.94 o
  -7   5   7       22.50       20.68      2.18 o
  -6   5   7      187.04      167.41      4.14 o
  -5   5   7       20.29       18.49      1.80 o
  -4   5   7      232.40      230.93      4.18 o
  -3   5   7        4.61        8.34      1.26 o
  -2   5   7       86.72       85.36      2.58 o
  -1   5   7      884.90      837.02     12.74 o
   0   5   7       53.58       51.90      2.45 o
   1   5   7      309.61      266.06      5.54 o
   2   5   7       27.85       22.91      1.47 o
   3   5   7      224.79      180.61      3.82 o
   4   5   7      129.42      132.94      3.07 o
   5   5   7        7.91        8.80      1.20 o
   6   5   7        0.16        0.86      0.83 o
   7   5   7       25.85       26.23      2.08 o
   8   5   7       28.58       28.64      2.77 o
   9   5   7        0.16       -1.29      1.35 o
  10   5   7       18.37       23.74      4.01 o
  11   5   7       75.03       69.50      8.50 o
  12   5   7       13.29       12.26      3.15 o
  13   5   7        4.84       -1.28      2.59 o
 -12   6   7       21.70       22.56      4.50 o
 -11   6   7       67.80       67.21      6.25 o
 -10   6   7       75.55       68.96      8.90 o
  -9   6   7       49.26       49.30      4.13 o
  -8   6   7      104.35      104.25      4.85 o
  -7   6   7       20.52       14.99      2.06 o
  -6   6   7       24.46       22.81      2.55 o
  -5   6   7        0.60        0.95      1.19 o
  -4   6   7      115.58      112.60      4.00 o
  -3   6   7        5.75        5.78      1.59 o
  -2   6   7      309.00      288.06      7.58 o
  -1   6   7      358.45      348.87      6.39 o
   0   6   7      101.03      117.09      4.54 o
   1   6   7       20.77       16.42      3.81 o
   2   6   7      366.96      423.08      9.90 o
   3   6   7      473.33      369.31     10.01 o
   4   6   7      253.52      205.92      5.69 o
   5   6   7        0.71        2.09      1.00 o
   6   6   7       25.68       25.21      2.43 o
   7   6   7      254.46      227.28      4.95 o
   8   6   7      110.65      126.15      4.86 o
   9   6   7        1.34        4.36      2.52 o
  10   6   7       16.10       16.17      2.47 o
  11   6   7        0.10        0.52      3.39 o
  12   6   7       20.86       19.49      3.87 o
 -11   7   7       34.21       44.15      5.36 o
 -10   7   7       25.63       35.02      6.42 o
  -9   7   7       14.46       11.25      2.98 o
  -8   7   7      183.47      178.98      7.83 o
  -7   7   7       67.14       74.45      5.33 o
  -6   7   7       26.83       27.22      4.87 o
  -5   7   7       61.46       60.66      3.82 o
  -4   7   7       61.40       56.49      4.91 o
  -3   7   7       23.66       26.20      2.85 o
  -2   7   7        0.14        0.95      1.15 o
  -1   7   7       23.68       17.02      2.15 o
   0   7   7        2.90        1.85      1.09 o
   1   7   7       25.08       27.80      4.34 o
   2   7   7      161.03      169.49      9.42 o
   3   7   7      499.98      485.86     17.47 o
   4   7   7        7.40        3.78      2.75 o
   5   7   7       13.53        6.85      2.94 o
   6   7   7       29.52       40.38      4.48 o
   7   7   7      727.73      762.21     12.29 o
   8   7   7      246.40      232.13     10.09 o
   9   7   7       51.42       60.68      4.51 o
  10   7   7       28.93       25.13      3.00 o
  11   7   7        8.36        6.70      2.92 o
 -10   8   7       13.57       18.19      3.67 o
  -9   8   7        1.22        0.46      2.57 o
  -8   8   7        6.43        4.09      4.86 o
  -7   8   7        0.04        1.17      2.25 o
  -6   8   7      113.25      114.63      6.00 o
  -5   8   7       17.95       19.60      3.02 o
  -4   8   7       11.94       10.57      2.84 o
  -3   8   7      192.40      196.07      8.51 o
  -2   8   7      145.33      156.11      5.79 o
  -1   8   7      180.87      185.15      6.11 o
   0   8   7       18.01       21.20      2.78 o
   1   8   7       40.43       30.99      5.07 o
   2   8   7       14.18       12.92      3.68 o
   3   8   7       40.60       37.77      5.96 o
   4   8   7        1.82        0.49      2.75 o
   5   8   7      238.43      245.77     13.76 o
   6   8   7        1.53       -0.06      3.12 o
   7   8   7       41.82       45.06      6.38 o
   8   8   7       45.44       54.29      3.66 o
   9   8   7       20.04       27.80      4.71 o
  10   8   7       30.92       27.12      3.72 o
  -8   9   7       37.65       42.10      5.05 o
  -7   9   7       60.17       62.21      5.72 o
  -6   9   7       10.00        6.20      2.68 o
  -5   9   7       50.27       57.87      5.11 o
  -4   9   7      153.89      164.83      6.89 o
  -3   9   7       82.14       84.88      4.96 o
  -2   9   7       25.40       30.38      3.44 o
  -1   9   7      175.53      188.21      6.64 o
   0   9   7       28.38       33.18      3.29 o
   1   9   7       13.00        9.75      1.92 o
   2   9   7       10.83        3.22      2.54 o
   3   9   7        5.28        7.04      3.85 o
   4   9   7       93.07      109.93      9.48 o
   5   9   7        1.24        2.26      3.51 o
   6   9   7        1.92       -0.14      3.38 o
   7   9   7       32.61       38.36      7.82 o
   8   9   7       36.83       34.11      6.55 o
  -6  10   7       38.74       32.27      4.39 o
  -5  10   7       50.34       52.65      5.15 o
  -4  10   7      202.78      219.25     19.04 o
  -3  10   7      180.79      210.03      8.10 o
  -2  10   7      120.32      129.72      9.80 o
  -1  10   7        5.21        5.58      2.85 o
   0  10   7       20.35       24.59      4.91 o
   1  10   7       37.48       42.14      3.77 o
   2  10   7        5.38        2.24      2.18 o
   3  10   7        4.64        4.04      3.60 o
   4  10   7      274.54      271.07     15.55 o
   5  10   7        0.82       -2.98      3.15 o
 -14   0   8      154.70      171.93     11.71 o
 -13   0   8      276.27      287.79     14.31 o
 -12   0   8       57.36       46.47      6.62 o
 -11   0   8      742.82      806.17     17.79 o
 -10   0   8      166.31      153.92      5.63 o
  -9   0   8      288.98      262.21      6.84 o
  -8   0   8       11.11       16.80      1.78 o
  -7   0   8      516.00      481.88      7.33 o
  -6   0   8     1602.57     1547.63     14.57 o
  -5   0   8       72.41       91.64      2.33 o
  -4   0   8        2.21        7.13      1.02 o
  -3   0   8     2073.58     2042.37     15.87 o
  -2   0   8      970.09     1015.95      7.46 o
  -1   0   8     3804.04     3777.95     23.53 o
   0   0   8    22046.06    22352.40    275.49 o
   1   0   8       57.44       58.36      1.56 o
   2   0   8     1214.43     1400.83     12.60 o
   3   0   8     1432.70     1543.90     11.68 o
   4   0   8      428.35      470.53      4.69 o
   5   0   8     3309.64     3574.49     32.89 o
   6   0   8      709.30      646.17      9.91 o
   7   0   8       47.45       45.60      3.42 o
   8   0   8       12.53        9.40      1.83 o
   9   0   8        2.14        5.91      1.79 o
  10   0   8      817.93      739.69     13.79 o
  11   0   8       61.14       55.32      6.11 o
  12   0   8       16.67       15.48      3.42 o
  13   0   8       28.77       25.04      5.82 o
  14   0   8        5.90        1.62      3.94 o
 -14   1   8        2.84        3.78      3.11 o
 -13   1   8      234.76      238.99      9.16 o
 -12   1   8       41.56       45.11      4.57 o
 -11   1   8      212.76      227.47      7.56 o
 -10   1   8       31.19       30.34      2.62 o
  -9   1   8       12.97       12.52      1.43 o
  -8   1   8      561.63      529.01      6.82 o
  -7   1   8     1211.01     1241.83     10.20 o
  -6   1   8      308.82      286.93      3.18 o
  -5   1   8       38.59       33.74      1.15 o
  -4   1   8      738.63      805.21      5.24 o
  -3   1   8      713.36      750.35      4.56 o
  -2   1   8     2706.21     2901.75     13.57 o
  -1   1   8        9.69       10.78      0.66 o
   0   1   8       59.58       62.14      1.20 o
   1   1   8      522.32      520.51      3.88 o
   2   1   8      643.18      672.01      5.54 o
   3   1   8      272.40      293.40      3.43 o
   4   1   8      318.36      315.82      3.17 o
   5   1   8       14.41       17.78      1.01 o
   6   1   8      340.35      372.12      4.15 o
   7   1   8        0.07        0.89      0.88 o
   8   1   8       76.30       68.88      2.43 o
   9   1   8      511.97      469.38      7.88 o
  10   1   8      106.27       97.08      3.81 o
  11   1   8        2.26        3.63      1.92 o
  12   1   8        0.16        0.77      1.90 o
  13   1   8        4.26       -0.47      2.69 o
  14   1   8      344.20      371.31     10.45 o
 -14   2   8        1.72        2.39      2.69 o
 -13   2   8       90.40       88.15      5.36 o
 -12   2   8      202.94      213.02      5.75 o
 -11   2   8        7.77        8.88      1.93 o
 -10   2   8       59.97       53.90      2.73 o
  -9   2   8       36.49       41.21      2.99 o
  -8   2   8      143.75      116.43      3.27 o
  -7   2   8        1.60        2.25      0.76 o
  -6   2   8       11.36        8.99      0.90 o
  -5   2   8      227.96      259.94      2.71 o
  -4   2   8      256.54      276.77      2.59 o
  -3   2   8     1306.15     1471.22      8.51 o
  -2   2   8        8.16       11.86      0.83 o
  -1   2   8     1045.77     1141.07     10.17 o
   0   2   8      526.33      625.25      4.10 o
   1   2   8       24.52       16.42      0.74 o
   2   2   8      320.48      330.92      2.98 o
   3   2   8      213.03      223.64      2.62 o
   4   2   8      340.03      348.08      3.84 o
   5   2   8      278.35      251.59      3.32 o
   6   2   8      377.34      362.49      4.57 o
   7   2   8      282.96      260.59      4.51 o
   8   2   8      172.82      175.45      4.23 o
   9   2   8        0.95        2.51      1.20 o
  10   2   8       27.54       23.47      2.11 o
  11   2   8        1.75        0.09      2.00 o
  12   2   8       23.07       24.74      4.06 o
  13   2   8      121.24      134.02      7.57 o
  14   2   8       86.11       95.71     14.36 o
 -14   3   8      441.52      482.60     22.67 o
 -13   3   8       10.15        8.93      2.49 o
 -12   3   8      367.64      407.46      9.30 o
 -11   3   8       41.28       38.38      3.44 o
 -10   3   8        7.64        9.75      1.89 o
  -9   3   8      177.97      167.68      6.36 o
  -8   3   8       18.31       13.54      1.68 o
  -7   3   8       24.75       16.27      1.51 o
  -6   3   8      203.16      195.82      4.12 o
  -5   3   8      129.37      159.97      3.01 o
  -4   3   8      138.11      131.09      2.16 o
  -3   3   8      180.21      195.28      2.59 o
  -2   3   8       52.40       55.14      1.16 o
  -1   3   8      508.66      542.03      4.29 o
   0   3   8      544.91      626.41      5.62 o
   1   3   8     1077.21     1144.73      8.45 o
   2   3   8       35.34       35.69      1.56 o
   3   3   8      153.41      179.26      2.43 o
   4   3   8      444.96      476.81      6.36 o
   5   3   8      286.31      271.72      3.55 o
   6   3   8       15.04       16.19      1.16 o
   7   3   8      340.83      322.09      5.57 o
   8   3   8      408.04      395.62      6.61 o
   9   3   8      464.62      444.27      8.34 o
  10   3   8        7.58        9.37      1.90 o
  11   3   8       15.27       21.88      2.77 o
  12   3   8        0.05       -1.50      2.20 o
  13   3   8       71.01       67.25      6.08 o
  14   3   8       31.42       42.39      5.24 o
 -13   4   8       33.65       33.50      4.84 o
 -12   4   8      116.91      138.05      7.65 o
 -11   4   8       96.99      102.98      6.57 o
 -10   4   8       69.11       58.96      5.36 o
  -9   4   8      213.89      187.44      6.46 o
  -8   4   8       23.21       18.11      2.16 o
  -7   4   8       59.47       52.55      2.64 o
  -6   4   8        9.23       11.19      1.65 o
  -5   4   8       42.56       28.72      1.69 o
  -4   4   8      305.95      268.04      4.41 o
  -3   4   8      175.24      175.84      3.02 o
  -2   4   8       18.92       25.40      1.14 o
  -1   4   8      114.86      123.36      2.32 o
   0   4   8      103.85      112.72      2.25 o
   1   4   8       19.91       14.02      1.02 o
   2   4   8       49.18       62.55      1.87 o
   3   4   8      186.42      199.78      3.35 o
   4   4   8      414.82      410.77      6.66 o
   5   4   8      262.43      242.27      4.02 o
   6   4   8     1541.26     1449.14     12.66 o
   7   4   8       23.06       19.09      1.73 o
   8   4   8       40.84       43.19      2.28 o
   9   4   8       12.45       13.65      2.22 o
  10   4   8        5.39        3.59      1.80 o
  11   4   8        5.36        3.57      2.05 o
  12   4   8        5.30        3.98      2.11 o
  13   4   8        3.12        3.08      2.56 o
 -13   5   8        1.74       -0.98      3.14 o
 -12   5   8        0.42        4.10      3.00 o
 -11   5   8        2.85        1.34      2.88 o
 -10   5   8      224.26      218.71      8.85 o
  -9   5   8        3.46        8.80      2.32 o
  -8   5   8       19.03       14.78      2.66 o
  -7   5   8       10.06       12.56      3.31 o
  -6   5   8       17.33       17.18      1.80 o
  -5   5   8      209.76      210.80      4.83 o
  -4   5   8      332.06      307.48      5.72 o
  -3   5   8      260.29      238.00      5.39 o
  -2   5   8       62.02       52.45      3.27 o
  -1   5   8       20.22       20.62      1.74 o
   0   5   8       15.72       12.86      1.57 o
   1   5   8        0.28       -0.30      1.38 o
   2   5   8        3.56        3.46      0.94 o
   3   5   8        8.83       10.10      1.11 o
   4   5   8       58.89       49.88      2.32 o
   5   5   8        7.98       12.67      1.41 o
   6   5   8       31.87       33.54      1.88 o
   7   5   8        0.69        3.16      2.06 o
   8   5   8       37.55       33.31      2.76 o
   9   5   8       12.92       10.67      1.83 o
  10   5   8       22.31       21.75      3.43 o
  11   5   8       83.31       79.67      6.16 o
  12   5   8        9.45       15.36      3.18 o
  13   5   8        1.81        1.19      2.63 o
 -12   6   8        7.67        8.47      3.64 o
 -11   6   8       46.65       49.02      5.44 o
 -10   6   8       57.20       42.38      5.11 o
  -9   6   8       29.37       26.41      3.37 o
  -8   6   8      265.42      244.25      7.29 o
  -7   6   8        3.30        3.02      2.05 o
  -6   6   8       20.89       19.86      2.61 o
  -5   6   8       96.16       90.09      4.10 o
  -4   6   8      364.02      345.38      7.90 o
  -3   6   8      509.27      485.56      8.88 o
  -2   6   8      131.89      126.22      3.77 o
  -1   6   8        9.18        5.70      1.19 o
   0   6   8        0.41        0.12      0.72 o
   1   6   8       20.79       11.57      2.84 o
   2   6   8      959.37      881.86     15.13 o
   3   6   8      123.68      106.53      5.78 o
   4   6   8       54.58       51.30      3.88 o
   5   6   8       14.96       11.47      1.58 o
   6   6   8       51.09       50.90      3.21 o
   7   6   8       51.04       40.34      2.56 o
   8   6   8      185.10      194.51      7.60 o
   9   6   8       23.99       22.87      2.62 o
  10   6   8        1.75        2.34      2.39 o
  11   6   8        0.29        0.13      2.23 o
  12   6   8       16.69       12.72      3.53 o
 -11   7   8       39.23       44.88      8.25 o
 -10   7   8      306.77      306.12     10.94 o
  -9   7   8       41.59       41.07      4.17 o
  -8   7   8      229.27      247.29     27.31 o
  -7   7   8        5.40        2.47      2.79 o
  -6   7   8       31.70       26.80      3.56 o
  -5   7   8       23.50       31.94      3.11 o
  -4   7   8        6.71        1.62      1.87 o
  -3   7   8       69.42       62.45      7.53 o
  -2   7   8       86.93       94.44      4.42 o
  -1   7   8      188.05      173.93      5.54 o
   0   7   8      386.22      411.73      8.57 o
   1   7   8        3.31       -0.36      1.12 o
   2   7   8       85.70       87.14      6.98 o
   3   7   8      194.72      186.94     10.50 o
   4   7   8       43.14       46.02      6.48 o
   5   7   8        3.33       23.63      5.07 o
   6   7   8       54.88       55.49      6.35 o
   7   7   8       66.47       67.47      3.49 o
   8   7   8        0.52        2.14      1.73 o
   9   7   8       12.55       11.34      2.18 o
  10   7   8        4.32        6.89      2.22 o
  11   7   8       24.50       27.00      4.19 o
 -10   8   8       38.90       44.51      5.35 o
  -9   8   8        0.34       -0.60      2.30 o
  -8   8   8       24.15       25.06      5.63 o
  -7   8   8        0.94        0.11      2.32 o
  -6   8   8        0.02        0.28      2.12 o
  -5   8   8        0.90       -2.88      2.97 o
  -4   8   8       12.79       14.43      2.62 o
  -3   8   8       42.54       47.93      4.34 o
  -2   8   8       63.60       60.48      4.19 o
  -1   8   8      131.77      134.15      5.34 o
   0   8   8        2.12        3.19      1.44 o
   1   8   8      117.05      116.72      4.05 o
   2   8   8        0.16        2.25      2.52 o
   3   8   8        0.20       -0.35      2.50 o
   4   8   8       67.53       65.57      8.19 o
   5   8   8       75.81       82.49      9.49 o
   6   8   8       74.10       79.11      9.77 o
   7   8   8       17.97       25.77      4.49 o
   8   8   8       51.85       53.88      3.63 o
   9   8   8        8.97        9.60      2.86 o
  -8   9   8       32.52       25.53      4.23 o
  -7   9   8        0.57        0.41      2.31 o
  -6   9   8       70.36       74.73      5.66 o
  -5   9   8       49.40       50.29      4.89 o
  -4   9   8       15.58       12.72      6.33 o
  -3   9   8       25.70       30.72      5.43 o
  -2   9   8        8.30        8.83      2.37 o
  -1   9   8       13.69       14.49      2.54 o
   0   9   8       26.41       35.96      4.93 o
   1   9   8        0.49       -0.34      2.66 o
   2   9   8      192.72      209.40     12.22 o
   3   9   8       86.54      107.50      9.33 o
   4   9   8      370.83      382.58     17.93 o
   5   9   8      232.61      248.47     14.78 o
   6   9   8        7.15        4.69      4.30 o
   7   9   8        3.25       -1.70      3.74 o
   8   9   8       74.35       82.94      7.48 o
  -5  10   8       68.13       72.87      8.54 o
  -4  10   8        8.26        8.25      2.55 o
  -3  10   8       95.62       95.38      8.62 o
  -2  10   8        0.73       -0.30      1.91 o
  -1  10   8       11.92        3.89      5.94 o
   0  10   8        0.36        0.76      2.89 o
   1  10   8       50.69       53.04      4.31 o
   2  10   8      151.69      140.43     10.54 o
   3  10   8        0.74       -1.27      3.04 o
   4  10   8      411.30      454.32     20.54 o
   5  10   8        2.36       -0.55      3.28 o
 -14   1   9       27.73       23.13      4.04 o
 -13   1   9        4.95        2.02      2.57 o
 -12   1   9        2.38        4.88      2.16 o
 -11   1   9      136.39      155.64      6.76 o
 -10   1   9        3.57        3.98      1.17 o
  -9   1   9       33.05       36.24      2.16 o
  -8   1   9      301.73      308.30      5.00 o
  -7   1   9     1443.92     1402.07     11.35 o
  -6   1   9      743.29      741.00      5.22 o
  -5   1   9        6.01        5.63      0.58 o
  -4   1   9      458.48      452.85      3.45 o
  -3   1   9       85.59       99.46      1.25 o
  -2   1   9      433.76      442.03      2.84 o
  -1   1   9       44.71       48.27      0.99 o
   0   1   9       51.69       59.38      1.24 o
   1   1   9       32.69       35.91      0.89 o
   2   1   9      111.02      103.30      1.57 o
   3   1   9      296.33      329.42      3.56 o
   4   1   9       22.79       20.00      0.99 o
   5   1   9       96.47      112.96      2.02 o
   6   1   9      595.82      619.11      6.54 o
   7   1   9      197.52      183.97      3.67 o
   8   1   9       13.96       11.93      1.31 o
   9   1   9      298.60      284.45      6.06 o
  10   1   9       67.46       57.66      3.39 o
  11   1   9       30.35       29.72      3.29 o
  12   1   9        0.00        0.71      1.84 o
  13   1   9       17.66       17.62      3.12 o
  14   1   9      230.36      258.16      8.73 o
 -14   2   9        9.20       10.45      3.29 o
 -13   2   9      183.24      197.73      8.23 o
 -12   2   9        0.26       -0.76      2.67 o
 -11   2   9        4.43        4.59      1.71 o
 -10   2   9       27.61       23.11      2.09 o
  -9   2   9       38.71       36.44      2.20 o
  -8   2   9      720.86      654.94      9.65 o
  -7   2   9       30.41       40.58      1.75 o
  -6   2   9       75.76       71.37      1.82 o
  -5   2   9      196.39      187.33      2.40 o
  -4   2   9       32.69       43.88      1.12 o
  -3   2   9      243.55      251.88      2.22 o
  -2   2   9      170.95      205.78      2.82 o
  -1   2   9       82.55       81.03      1.44 o
   0   2   9      313.44      356.70      2.98 o
   1   2   9      401.89      450.21      3.42 o
   2   2   9      100.33      145.54      2.27 o
   3   2   9      268.41      317.86      3.38 o
   4   2   9      146.76      121.83      2.22 o
   5   2   9      651.47      604.73      6.04 o
   6   2   9      373.53      357.79      9.02 o
   7   2   9      209.73      202.26      5.60 o
   8   2   9      619.63      618.53      8.53 o
   9   2   9       57.03       59.58      3.02 o
  10   2   9        0.97        3.02      2.04 o
  11   2   9        5.56        0.68      2.06 o
  12   2   9        1.04        1.29      2.53 o
  13   2   9       52.79       54.40      5.71 o
  14   2   9      107.43       94.24      7.51 o
 -14   3   9       19.66       19.09      6.51 o
 -13   3   9      173.64      179.16      6.18 o
 -12   3   9      310.73      334.38      8.33 o
 -11   3   9       49.24       47.69      4.65 o
 -10   3   9       40.64       39.56      3.01 o
  -9   3   9      292.48      291.96      6.24 o
  -8   3   9      100.06       95.34      3.19 o
  -7   3   9      988.59      882.58      8.39 o
  -6   3   9      183.12      180.58      2.88 o
  -5   3   9        0.30        0.78      0.67 o
  -4   3   9      862.76      956.84      7.62 o
  -3   3   9      240.02      232.46      2.66 o
  -2   3   9      137.99      126.08      1.98 o
  -1   3   9     1270.41     1304.89     10.49 o
   0   3   9     1021.37     1041.91      7.29 o
   1   3   9      122.21      126.51      1.82 o
   2   3   9       33.64       38.50      1.17 o
   3   3   9       65.18       74.49      1.69 o
   4   3   9      150.02      150.55      1.90 o
   5   3   9        3.77        3.01      1.08 o
   6   3   9      529.44      513.51      6.62 o
   7   3   9      507.35      477.37      7.09 o
   8   3   9      164.96      169.97      4.27 o
   9   3   9      252.97      241.98      5.31 o
  10   3   9      334.09      334.59      7.15 o
  11   3   9      139.66      142.87      5.25 o
  12   3   9      105.40      114.55     10.39 o
  13   3   9        0.14        1.79      2.53 o
 -13   4   9       67.23       61.73      6.16 o
 -12   4   9       10.24        3.74      4.20 o
 -11   4   9       10.49       11.01      3.50 o
 -10   4   9      292.61      320.56     10.51 o
  -9   4   9       69.19       68.55      4.70 o
  -8   4   9       21.07       20.19      2.29 o
  -7   4   9       69.99       55.86      3.07 o
  -6   4   9       47.72       44.73      2.44 o
  -5   4   9      197.53      237.13      5.00 o
  -4   4   9       12.19       15.76      1.89 o
  -3   4   9       25.25       28.03      1.76 o
  -2   4   9       51.35       49.24      1.86 o
  -1   4   9       73.74       79.85      1.84 o
   0   4   9      702.71      626.80      7.65 o
   1   4   9       81.28      106.03      2.24 o
   2   4   9        5.13        6.84      0.94 o
   3   4   9      104.16      101.33      2.49 o
   4   4   9      347.15      317.53      3.75 o
   5   4   9       46.91       38.31      1.60 o
   6   4   9     1236.86     1186.65     13.21 o
   7   4   9       18.52       16.59      1.47 o
   8   4   9        1.76        3.35      1.16 o
   9   4   9        1.98        2.37      1.31 o
  10   4   9       18.13       21.23      2.73 o
  11   4   9      220.92      218.88      6.56 o
  12   4   9        0.72        1.12      1.89 o
  13   4   9        6.44        4.70      3.97 o
 -13   5   9       19.86       15.32      4.16 o
 -12   5   9        0.07        1.38      2.89 o
 -11   5   9      201.59      187.57      8.75 o
 -10   5   9       99.65      102.15      6.76 o
  -9   5   9      132.13      140.83      5.77 o
  -8   5   9       31.24       25.27      2.64 o
  -7   5   9       68.13       59.16      4.15 o
  -6   5   9       20.56       17.03      2.10 o
  -5   5   9      719.06      666.08      9.54 o
  -4   5   9       36.73       36.66      2.41 o
  -3   5   9      837.86      795.74     10.08 o
  -2   5   9      134.32      138.33      3.89 o
  -1   5   9      205.73      188.71      5.62 o
   0   5   9      852.81      894.27     11.17 o
   1   5   9      196.26      181.24      4.00 o
   2   5   9       91.18       96.41      2.64 o
   3   5   9       52.33       57.02      2.44 o
   4   5   9       21.79       20.46      1.66 o
   5   5   9        5.37        4.36      1.13 o
   6   5   9       62.86       68.62      2.70 o
   7   5   9       17.60       16.40      1.52 o
   8   5   9        2.91        1.04      1.24 o
   9   5   9       29.33       31.17      3.24 o
  10   5   9       22.95       27.73      3.90 o
  11   5   9      105.65      109.20      6.27 o
  12   5   9       43.98       51.47      7.21 o
 -12   6   9       48.93       48.52      6.41 o
 -11   6   9       56.38       52.80      5.74 o
 -10   6   9      144.17      136.88      7.51 o
  -9   6   9       62.85       65.14      6.02 o
  -8   6   9       95.23       95.76      6.39 o
  -7   6   9       22.02       20.39      6.01 o
  -6   6   9        0.00        0.32      1.39 o
  -5   6   9        4.62        5.87      1.73 o
  -4   6   9      560.76      524.52     10.14 o
  -3   6   9       45.80       54.20      3.28 o
  -2   6   9      445.03      433.42      7.63 o
  -1   6   9       42.42       39.59      3.47 o
   0   6   9        4.47        1.68      1.20 o
   1   6   9        0.11        0.25      1.43 o
   2   6   9      879.29      799.09     17.02 o
   3   6   9       19.37       18.10      6.15 o
   4   6   9      170.91      156.36     11.38 o
   5   6   9      104.65       93.00      3.99 o
   6   6   9       94.02       97.71      3.15 o
   7   6   9      251.57      245.17      6.32 o
   8   6   9        2.78        4.20      1.57 o
   9   6   9       55.67       62.05      4.68 o
  10   6   9        5.23        8.30      2.73 o
  11   6   9       42.43       47.55      5.05 o
  12   6   9       53.39       51.09      5.43 o
 -11   7   9       32.29       27.93      4.83 o
 -10   7   9       45.39       40.19     16.50 o
  -9   7   9      115.61      107.22      5.59 o
  -8   7   9      228.65      247.70      9.61 o
  -7   7   9      114.48      115.36      6.30 o
  -6   7   9        6.44       10.85      2.64 o
  -5   7   9        0.01        0.93      1.66 o
  -4   7   9       44.64       46.91      5.54 o
  -3   7   9      275.56      270.35     14.23 o
  -2   7   9      222.75      229.02     10.49 o
  -1   7   9      141.25      137.22     10.93 o
   0   7   9      505.56      513.05     10.23 o
   1   7   9        0.47       -1.73      1.73 o
   2   7   9       37.17       39.12      5.76 o
   3   7   9        8.06        9.10      3.29 o
   4   7   9        0.70       -0.74      2.24 o
   5   7   9      178.47      210.98     12.35 o
   6   7   9        0.77       -0.60      2.10 o
   7   7   9      104.49      103.35      4.92 o
   8   7   9       17.66       18.72      2.27 o
   9   7   9       17.61       13.30      3.58 o
  10   7   9       10.09       11.14      2.98 o
  11   7   9        6.33        7.71      2.94 o
 -10   8   9       50.44       54.07      8.73 o
  -9   8   9       49.68       55.04      5.87 o
  -8   8   9       25.34       18.80      3.75 o
  -7   8   9        0.05       -2.14      2.31 o
  -6   8   9       46.74       41.16      4.79 o
  -5   8   9        0.55       -0.73      3.07 o
  -4   8   9      102.67      108.44     11.59 o
  -3   8   9       24.76       19.78      2.97 o
  -2   8   9        0.86       -0.10      1.45 o
  -1   8   9        0.79        1.68      1.45 o
   0   8   9       20.38       16.39      2.28 o
   1   8   9       55.05       60.33      3.31 o
   2   8   9       40.91       44.84      6.62 o
   3   8   9       90.73       96.04      8.42 o
   4   8   9       89.50       89.45      9.85 o
   5   8   9       14.36       10.38      4.51 o
   6   8   9        7.37        6.85      4.04 o
   7   8   9       64.19       79.97      6.82 o
   8   8   9       37.07       55.07      9.32 o
   9   8   9        0.48        3.80      2.25 o
  -8   9   9        3.65        1.45      2.71 o
  -7   9   9        0.86        3.87      3.12 o
  -6   9   9        1.95        2.13      2.17 o
  -5   9   9      145.57      160.35      7.43 o
  -4   9   9       40.34       34.75      4.07 o
  -3   9   9      119.19      124.20     10.58 o
  -2   9   9        3.04        4.67      1.99 o
  -1   9   9        2.74        8.13      2.20 o
   0   9   9        7.96        6.43      2.14 o
   1   9   9       14.60        6.62      7.87 o
   2   9   9      188.06      206.82     12.21 o
   3   9   9        5.07        6.48      3.68 o
   4   9   9       58.19       58.48      8.44 o
   5   9   9        8.60       17.18      5.27 o
   6   9   9      170.60      169.87     12.83 o
   7   9   9       17.35       16.64      5.70 o
  -5  10   9        1.52        4.25      2.53 o
  -4  10   9       53.28       64.16      5.79 o
  -3  10   9       43.70       39.54      4.41 o
  -2  10   9      117.71      131.87      6.60 o
  -1  10   9        0.66        3.48      1.99 o
   0  10   9       28.16       23.84      3.35 o
   1  10   9        7.88        6.01      2.16 o
   2  10   9        3.59        2.00      3.41 o
   3  10   9      191.78      183.27     12.60 o
   4  10   9       21.33       15.87      5.33 o
   5  10   9       29.37       21.16      6.30 o
 -14   0  10       94.54       90.74      9.77 o
 -13   0  10      162.05      157.61     10.82 o
 -12   0  10      184.88      193.47     11.34 o
 -11   0  10        9.99       15.27      3.12 o
 -10   0  10      247.56      257.65      8.96 o
  -9   0  10      140.22      121.59      3.82 o
  -8   0  10      128.91      107.85      3.34 o
  -7   0  10      365.68      369.98      5.95 o
  -6   0  10     1814.87     1738.54     15.13 o
  -5   0  10       56.87       57.98      1.91 o
  -4   0  10      942.61     1028.68      9.52 o
  -3   0  10      921.35      942.71      8.61 o
  -2   0  10      153.04      161.70      2.49 o
  -1   0  10     1982.83     1970.21     17.09 o
   0   0  10       98.90       96.76      2.48 o
   1   0  10       63.00       51.11      1.45 o
   2   0  10      197.06      192.08      2.94 o
   3   0  10      233.95      275.91      3.21 o
   4   0  10       43.02       47.64      1.52 o
   5   0  10       45.86       51.90      2.04 o
   6   0  10        9.64       11.90      1.40 o
   7   0  10       16.62        8.66      1.23 o
   8   0  10       60.76       52.73      3.68 o
   9   0  10       66.49       58.11      4.12 o
  10   0  10        4.46        6.92      2.04 o
  11   0  10        0.41        1.71      2.19 o
  12   0  10        3.73        2.25      2.30 o
  13   0  10       14.34       16.19      5.38 o
  14   0  10       30.00       41.96      7.42 o
 -14   1  10       58.74       54.59      5.55 o
 -13   1  10       39.28       44.73      4.93 o
 -12   1  10       33.55       37.73      4.37 o
 -11   1  10       13.90       12.82      1.85 o
 -10   1  10       70.93       71.19      2.98 o
  -9   1  10       15.34       20.24      1.66 o
  -8   1  10      274.06      244.16      4.03 o
  -7   1  10      584.88      548.49      5.37 o
  -6   1  10     1649.99     1673.46      9.97 o
  -5   1  10       20.76       24.19      1.08 o
  -4   1  10     2272.87     2432.80     12.55 o
  -3   1  10      420.26      455.78      3.09 o
  -2   1  10      508.34      549.88      3.36 o
  -1   1  10     2918.28     3185.27     15.45 o
   0   1  10       39.60       39.76      1.36 o
   1   1  10     1110.79     1160.72      6.71 o
   2   1  10     1098.93     1208.26      7.59 o
   3   1  10       84.18       84.16      1.61 o
   4   1  10        3.03        3.28      0.64 o
   5   1  10        3.12        3.24      0.69 o
   6   1  10       28.57       24.12      2.40 o
   7   1  10      122.95      117.53      2.99 o
   8   1  10       31.61       22.78      2.06 o
   9   1  10      212.12      204.51      5.16 o
  10   1  10       19.41       18.90      2.13 o
  11   1  10        1.57        0.20      1.74 o
  12   1  10       10.30        8.06      2.39 o
  13   1  10        1.61        1.73      2.07 o
  14   1  10      241.66      270.70      8.96 o
 -14   2  10        0.23       -2.44      2.44 o
 -13   2  10        0.02        1.52      2.15 o
 -12   2  10       24.35       20.45      2.55 o
 -11   2  10      143.47      152.52      5.01 o
 -10   2  10        0.10        1.20      1.19 o
  -9   2  10      136.46      130.88      3.57 o
  -8   2  10      480.71      403.61      5.36 o
  -7   2  10      237.28      216.03      3.41 o
  -6   2  10       43.12       45.50      1.62 o
  -5   2  10       40.79       48.52      1.43 o
  -4   2  10      913.29      936.16      6.03 o
  -3   2  10      181.77      204.02      1.84 o
  -2   2  10      572.15      619.32      4.66 o
  -1   2  10      149.77      154.19      2.18 o
   0   2  10      217.58      214.45      3.70 o
   1   2  10        9.00        9.49      0.57 o
   2   2  10     3926.40     4097.45     25.52 o
   3   2  10        0.80        1.27      0.53 o
   4   2  10        3.15        3.48      0.79 o
   5   2  10      230.27      236.94      3.53 o
   6   2  10        4.25        0.64      0.85 o
   7   2  10      139.97      131.16      5.51 o
   8   2  10      509.58      465.94      7.26 o
   9   2  10       23.67       27.00      2.21 o
  10   2  10       58.32       70.23      4.24 o
  11   2  10       71.23       64.27      5.57 o
  12   2  10      110.17      128.47      7.09 o
  13   2  10      204.45      204.41      9.86 o
  14   2  10       10.29       13.71      3.71 o
 -14   3  10       44.02       53.23     14.59 o
 -13   3  10       68.20       68.48      6.11 o
 -12   3  10      116.82      126.87      5.32 o
 -11   3  10       16.30       13.84      2.87 o
 -10   3  10        0.01        0.88      1.35 o
  -9   3  10      124.50      119.23      4.07 o
  -8   3  10        0.92        0.93      1.02 o
  -7   3  10       84.61       72.25      2.68 o
  -6   3  10      106.18       91.32      2.41 o
  -5   3  10      260.57      287.47      4.03 o
  -4   3  10       66.72       67.49      2.12 o
  -3   3  10       73.92       63.59      1.41 o
  -2   3  10        2.26        0.97      0.59 o
  -1   3  10      376.61      402.56      4.23 o
   0   3  10        8.53        5.07      0.52 o
   1   3  10       56.16       52.55      1.05 o
   2   3  10        2.96        2.15      0.48 o
   3   3  10     1273.77     1219.78      9.87 o
   4   3  10       38.10       38.94      1.67 o
   5   3  10      392.11      357.32      4.81 o
   6   3  10      279.04      274.87      5.77 o
   7   3  10        1.14       -0.89      1.65 o
   8   3  10      228.29      225.60      4.98 o
   9   3  10        5.85        4.93      1.42 o
  10   3  10        0.20        0.88      1.44 o
  11   3  10        5.95        5.28      4.55 o
  12   3  10        5.15        8.28      3.03 o
  13   3  10       33.09       35.53      8.31 o
 -13   4  10      106.51       97.11      7.12 o
 -12   4  10        0.47       -1.35      2.97 o
 -11   4  10        3.69       -0.78      5.39 o
 -10   4  10       12.67        5.44      3.01 o
  -9   4  10        5.03        4.47      1.93 o
  -8   4  10      331.07      310.31      9.48 o
  -7   4  10      275.76      251.78      5.53 o
  -6   4  10      174.88      160.46      4.22 o
  -5   4  10      616.46      499.64      6.94 o
  -4   4  10        5.09        5.51      1.27 o
  -3   4  10       13.84       11.38      1.81 o
  -2   4  10       24.96       19.66      1.85 o
  -1   4  10       36.67       44.56      1.69 o
   0   4  10      313.36      293.18      3.37 o
   1   4  10       55.95       50.60      1.47 o
   2   4  10      211.07      212.57      2.97 o
   3   4  10        4.45       11.80      0.96 o
   4   4  10      103.73      107.07      2.19 o
   5   4  10      437.95      395.37      4.82 o
   6   4  10      289.64      263.97      4.45 o
   7   4  10       64.86       70.81      2.81 o
   8   4  10       18.24       19.32      1.94 o
   9   4  10       37.72       38.17      2.84 o
  10   4  10        0.77       -1.94      1.94 o
  11   4  10       21.11       27.97      3.04 o
  12   4  10        6.81        7.66      2.78 o
  13   4  10       25.17       29.04      4.15 o
 -13   5  10        0.00        0.97      2.99 o
 -12   5  10       90.46       76.13      9.28 o
 -11   5  10       80.61       79.85      6.79 o
 -10   5  10        3.22        3.35      2.92 o
  -9   5  10      112.56      116.42      7.04 o
  -8   5  10       14.50       15.41      2.20 o
  -7   5  10        3.69        3.31      1.46 o
  -6   5  10     1087.01      996.17     15.79 o
  -5   5  10      792.15      760.52     29.78 o
  -4   5  10     1017.99      978.06     15.57 o
  -3   5  10      348.80      335.25     12.52 o
  -2   5  10      229.11      215.70      6.02 o
  -1   5  10     1739.75     1636.28     18.38 o
   0   5  10      118.46       95.39      3.08 o
   1   5  10      134.32      125.89      3.52 o
   2   5  10       54.98       29.55      2.38 o
   3   5  10        4.14        1.77      1.48 o
   4   5  10        5.51        1.13      0.86 o
   5   5  10       72.12       71.60      1.91 o
   6   5  10       61.00       53.19      2.94 o
   7   5  10       49.38       56.73      3.13 o
   8   5  10      161.68      160.55      5.74 o
   9   5  10       62.99       76.19      6.28 o
  10   5  10        0.95        0.33      2.35 o
  11   5  10      107.72      116.01      6.54 o
  12   5  10        0.23       -1.43      1.71 o
 -12   6  10       59.72       59.10     11.75 o
 -11   6  10        1.92        3.10      3.17 o
 -10   6  10      129.81      115.12     11.08 o
  -9   6  10      116.03      121.96      5.79 o
  -8   6  10       41.08       40.63      4.93 o
  -7   6  10       46.17       48.17      4.78 o
  -6   6  10       12.90       10.79      2.14 o
  -5   6  10        5.04        3.24      1.60 o
  -4   6  10      445.19      437.51     15.76 o
  -3   6  10        9.54        7.24      1.64 o
  -2   6  10       33.97       32.15      2.71 o
  -1   6  10      329.29      308.26      8.17 o
   0   6  10       78.75       68.82      3.02 o
   1   6  10       14.29       12.27      1.43 o
   2   6  10       10.79       17.41      3.19 o
   3   6  10        0.44       -0.36      1.74 o
   4   6  10        9.84        7.54      2.07 o
   5   6  10        0.03        0.09      1.27 o
   6   6  10       86.65      101.97      4.66 o
   7   6  10       86.63       82.76      5.18 o
   8   6  10       41.68       33.96      5.79 o
   9   6  10       49.52       41.33      4.34 o
  10   6  10        3.57        5.03      2.69 o
  11   6  10        0.05        5.55      2.90 o
 -11   7  10        2.72        4.24      3.39 o
 -10   7  10       69.13       66.95      6.37 o
  -9   7  10       47.54       60.22      4.91 o
  -8   7  10      141.33      134.52     13.11 o
  -7   7  10      208.33      196.05      8.31 o
  -6   7  10       22.44       25.19      3.67 o
  -5   7  10        0.02        2.15      1.88 o
  -3   7  10      219.98      212.01      7.25 o
  -2   7  10        6.82        3.56      1.80 o
  -1   7  10       64.41       63.50      3.70 o
   0   7  10        0.06        0.71      1.19 o
   1   7  10       14.53        8.81      1.53 o
   2   7  10        9.88        7.74      3.16 o
   3   7  10        0.42        2.27      2.73 o
   4   7  10       59.08       34.55      6.24 o
   5   7  10        2.52        2.68      1.78 o
   6   7  10       63.39       61.72      5.65 o
   7   7  10      234.91      254.29      7.47 o
   8   7  10       15.86       14.42      3.34 o
   9   7  10        6.26        5.46      2.43 o
  10   7  10        2.39        2.79      2.43 o
  -9   8  10       28.53       32.31      8.40 o
  -8   8  10        0.36       -1.07      2.28 o
  -7   8  10        0.01        0.13      2.21 o
  -6   8  10      420.18      455.11     12.86 o
  -5   8  10        0.19       -0.29      2.54 o
  -4   8  10       40.35       47.14      5.63 o
  -3   8  10       11.84        9.39      2.52 o
  -2   8  10       21.62       23.19      3.27 o
  -1   8  10      121.87      110.86      5.13 o
   1   8  10       93.08      111.24      4.44 o
   2   8  10        3.37        1.98      2.96 o
   3   8  10        0.34       -0.20      2.66 o
   4   8  10       96.06       84.26      9.64 o
   5   8  10      125.87      121.60     10.15 o
   6   8  10        1.80        0.60      3.13 o
   7   8  10        8.38        6.99      1.89 o
   8   8  10        2.94        1.82      3.96 o
   9   8  10      101.73      118.89      6.03 o
  -8   9  10        0.16        0.80      2.53 o
  -7   9  10        7.18       11.64      3.33 o
  -6   9  10      154.34      154.72      7.70 o
  -5   9  10      212.56      225.76     10.64 o
  -4   9  10        0.87        1.63      1.99 o
  -3   9  10       43.42       30.85      3.98 o
  -2   9  10       67.31       64.32      7.22 o
  -1   9  10       14.98        9.13      2.42 o
   0   9  10        0.64        3.00      1.87 o
   1   9  10       18.48       24.22      2.90 o
   2   9  10       63.00       73.17      5.23 o
   3   9  10       24.03       18.43      5.30 o
   4   9  10        6.26        4.55      3.98 o
   5   9  10        7.71        6.43      4.23 o
   6   9  10       31.85       23.59      6.34 o
   7   9  10       18.04       23.02      6.32 o
  -5  10  10      162.90      185.81      8.47 o
  -4  10  10       69.29       79.19      6.26 o
  -3  10  10       48.46       41.58     11.37 o
  -2  10  10       62.69       81.63      5.62 o
  -1  10  10        3.10        1.75      4.33 o
   0  10  10       17.34       17.61      3.14 o
   1  10  10       12.05       12.20      3.76 o
   2  10  10        0.95        2.90      3.68 o
   3  10  10        9.84       11.31      4.99 o
   4  10  10       28.54       24.85      6.57 o
 -14   1  11        0.69       -1.72      3.33 o
 -13   1  11       15.04       12.32      3.26 o
 -12   1  11      206.03      209.13     10.14 o
 -11   1  11       25.08       23.76      2.22 o
 -10   1  11        3.73        3.38      1.34 o
  -9   1  11       49.76       42.75      2.15 o
  -8   1  11      200.63      204.34      3.71 o
  -7   1  11      575.95      535.69      5.37 o
  -6   1  11      146.67      130.42      2.16 o
  -5   1  11        1.26        1.53      0.56 o
  -4   1  11     1015.22     1105.79      6.46 o
  -3   1  11      288.29      316.55      2.49 o
  -2   1  11      619.18      727.74      4.72 o
  -1   1  11        1.99        2.61      0.36 o
   0   1  11      120.82      125.55      1.64 o
   1   1  11     6400.35     6883.99     34.76 o
   2   1  11      516.71      532.20      4.43 o
   3   1  11        3.95        3.46      0.61 o
   4   1  11       26.08       20.59      1.03 o
   5   1  11      162.97      133.84      3.42 o
   6   1  11      681.17      674.36      7.75 o
   7   1  11        5.98        2.67      1.09 o
   8   1  11        4.00        6.30      1.39 o
   9   1  11      182.52      168.15      4.73 o
  10   1  11        0.22        2.02      1.26 o
  11   1  11        1.56       -1.73      1.73 o
  12   1  11        3.28        5.66      2.33 o
  13   1  11       16.78       23.63      3.73 o
  14   1  11       31.04       38.37      7.07 o
 -14   2  11       27.72       21.44      3.84 o
 -13   2  11      254.74      272.76      9.65 o
 -12   2  11        0.07        0.13      1.71 o
 -11   2  11       10.19       10.34      2.11 o
 -10   2  11        0.90        1.68      1.29 o
  -9   2  11       13.07       10.25      1.51 o
  -8   2  11       48.65       40.66      2.19 o
  -7   2  11      103.90      105.79      2.57 o
  -6   2  11        8.72        6.86      0.85 o
  -5   2  11      624.43      632.51      5.54 o
  -4   2  11      624.49      618.16      4.84 o
  -3   2  11      281.78      319.76      2.90 o
  -2   2  11      587.41      642.82      4.87 o
  -1   2  11      573.20      574.58      5.08 o
   0   2  11       36.82       36.55      1.27 o
   1   2  11      459.34      477.69      3.83 o
   2   2  11       27.93       32.86      1.22 o
   3   2  11      768.50      746.42      6.12 o
   4   2  11      182.27      169.95      3.19 o
   5   2  11       99.93       99.94      3.39 o
   6   2  11       21.79       25.97      1.89 o
   7   2  11      140.23      124.63      3.47 o
   8   2  11      585.84      584.08      8.35 o
   9   2  11      351.75      337.91      6.24 o
  10   2  11        6.32        4.48      1.93 o
  11   2  11       25.43       23.39      3.76 o
  12   2  11        7.05        7.30      4.10 o
  13   2  11       29.18       33.89      4.81 o
 -14   3  11        0.39        3.40      4.72 o
 -13   3  11       61.84       68.61      5.04 o
 -12   3  11       52.23       56.27      6.98 o
 -11   3  11       67.26       66.61      5.97 o
 -10   3  11       97.27       90.75      3.98 o
  -9   3  11        5.58        3.82      1.40 o
  -8   3  11       12.77       18.78      2.01 o
  -7   3  11      224.30      213.13      3.88 o
  -6   3  11       97.48       91.04      2.77 o
  -5   3  11      130.02      115.49      2.66 o
  -4   3  11      499.69      477.72      5.38 o
  -3   3  11       39.30       44.34      1.66 o
  -2   3  11       21.17       27.01      1.37 o
  -1   3  11        6.59        5.47      0.78 o
   0   3  11        0.50        1.30      1.50 o
   1   3  11       23.20       27.35      0.95 o
   2   3  11       51.06       35.84      1.21 o
   3   3  11        3.11        1.49      0.67 o
   4   3  11     1227.83     1190.09      9.27 o
   5   3  11      871.00      845.09      8.44 o
   6   3  11       91.34       85.10      4.09 o
   7   3  11      385.78      356.86      6.73 o
   8   3  11       28.85       28.26      2.20 o
   9   3  11       23.92       27.76      2.32 o
  10   3  11        7.91        8.48      2.08 o
  11   3  11       10.13       11.04      3.03 o
  12   3  11       21.73       27.57      6.48 o
  13   3  11        8.42        7.76      3.20 o
 -13   4  11       36.43       49.29      5.71 o
 -12   4  11       45.26       58.68      7.22 o
 -11   4  11       79.65       82.61      6.77 o
 -10   4  11      155.77      175.84      9.33 o
  -9   4  11        3.51        7.29      2.28 o
  -8   4  11       79.21       75.59      4.17 o
  -7   4  11       31.20       32.68      2.54 o
  -6   4  11        4.15        0.77      0.96 o
  -5   4  11       78.71       56.25      2.71 o
  -4   4  11       25.74       27.32      2.46 o
  -3   4  11      795.64      787.04     10.06 o
  -2   4  11        1.02        0.78      1.08 o
  -1   4  11       51.17       69.43      2.71 o
   0   4  11       27.92       25.00      1.71 o
   1   4  11       72.47       83.23      2.26 o
   2   4  11        0.09        2.79      1.84 o
   3   4  11       48.11       45.78      1.76 o
   4   4  11      165.46      179.36      2.97 o
   5   4  11      203.82      203.71      3.41 o
   6   4  11       80.23       89.03      4.41 o
   7   4  11        3.58        4.61      1.20 o
   8   4  11        0.19       -0.15      1.04 o
   9   4  11       89.56       92.01      6.97 o
  10   4  11       16.75       11.15      4.36 o
  11   4  11       69.11       72.79      4.52 o
  12   4  11        6.03        5.47      2.55 o
  13   4  11       22.96       22.04      3.89 o
 -12   5  11       12.62       15.54      4.17 o
 -11   5  11        8.88        8.75      3.66 o
 -10   5  11       63.49       67.64      6.23 o
  -9   5  11        8.86        8.07      3.19 o
  -8   5  11       30.09       23.62      3.68 o
  -7   5  11        5.97        8.85      1.79 o
  -6   5  11        9.17       19.12      2.20 o
  -5   5  11     1720.06     1610.39     20.95 o
  -4   5  11      731.14      724.99     10.17 o
  -3   5  11        0.79        0.20      0.77 o
  -2   5  11       19.76       15.53      1.82 o
  -1   5  11     1760.69     1633.58     18.72 o
   0   5  11      822.85      808.06     11.99 o
   1   5  11      118.21      151.97      4.78 o
   2   5  11        9.68       15.79      1.39 o
   3   5  11       21.96       18.21      1.90 o
   4   5  11      628.38      560.70      7.66 o
   5   5  11        3.31        3.40      1.08 o
   6   5  11        5.46        4.32      1.40 o
   7   5  11       39.76       38.17      3.24 o
   8   5  11       65.04       70.99      4.68 o
   9   5  11        7.17        8.30      2.63 o
  10   5  11       21.92       23.03      3.76 o
  11   5  11       52.20       59.84      5.49 o
  12   5  11        9.05        1.14      1.91 o
 -12   6  11       91.82       85.26      7.50 o
 -11   6  11        0.19       -2.15      2.77 o
 -10   6  11        5.66        5.15      4.14 o
  -9   6  11      172.13      184.49      7.04 o
  -8   6  11       14.67       12.32      2.70 o
  -7   6  11      117.68      121.36      9.48 o
  -6   6  11       35.38       28.93      3.18 o
  -5   6  11       29.52       25.50      2.84 o
  -4   6  11       28.71       36.18      3.72 o
  -3   6  11       70.42       65.87      9.50 o
  -2   6  11      128.50      115.03      5.29 o
  -1   6  11        6.72        4.25      1.39 o
   0   6  11       18.23       15.95      1.98 o
   1   6  11       17.16       15.39      1.75 o
   2   6  11       11.75       12.30      2.92 o
   3   6  11        3.34        4.98      2.44 o
   4   6  11       36.19       29.23      3.17 o
   5   6  11       15.12       13.77      1.49 o
   6   6  11       24.18       25.24      3.28 o
   7   6  11       22.79       28.98      3.19 o
   8   6  11       50.87       54.87      7.69 o
   9   6  11        4.15        2.40      3.65 o
  10   6  11        5.99       13.70      3.06 o
  11   6  11        9.06        5.44      2.66 o
 -10   7  11        0.69        4.98      5.54 o
  -9   7  11      210.53      236.57      8.10 o
  -8   7  11        8.34        9.19      3.02 o
  -7   7  11       11.82        9.72      2.93 o
  -6   7  11       29.48       38.91      6.23 o
  -5   7  11        5.15        7.31      4.85 o
  -4   7  11      601.57      588.47     37.78 o
  -3   7  11        1.66        7.49      2.03 o
  -2   7  11      470.44      483.95     16.82 o
  -1   7  11       30.66       22.16     11.50 o
   0   7  11       46.81       53.00      3.51 o
   1   7  11        0.09        1.46      1.27 o
   2   7  11        0.10       -0.21      2.35 o
   3   7  11      273.38      286.86     13.98 o
   4   7  11        4.61        5.27      3.55 o
   5   7  11       62.10       55.65      4.24 o
   6   7  11       81.81       87.62      5.89 o
   7   7  11       43.33       51.11      3.44 o
   8   7  11       34.89       31.48      6.29 o
   9   7  11        3.30        3.57      2.44 o
  10   7  11        4.01        6.72      3.25 o
  -9   8  11       30.08       36.67      5.00 o
  -8   8  11        3.28        0.36      2.51 o
  -7   8  11       74.39       82.94      6.36 o
  -6   8  11       82.48       83.28      6.16 o
  -5   8  11       53.71       47.50      4.91 o
  -4   8  11       40.42       31.48     14.30 o
  -3   8  11      201.85      205.48      8.44 o
  -2   8  11      100.34      100.78      5.87 o
  -1   8  11      138.85      137.20      8.06 o
   0   8  11       56.91       61.27      6.90 o
   1   8  11        0.56        0.73      2.53 o
   2   8  11       79.66       84.68     11.91 o
   3   8  11       39.81       30.46      6.11 o
   4   8  11       59.99       69.51      8.91 o
   5   8  11        4.99        2.94      3.89 o
   6   8  11      135.34      144.86      7.76 o
   7   8  11        0.03        1.86      1.64 o
   8   8  11       11.24       15.02      2.81 o
   9   8  11        5.24        6.49      2.58 o
  -7   9  11        8.80        6.04      2.91 o
  -6   9  11        3.39        4.43      2.68 o
  -5   9  11       34.27       37.05      4.60 o
  -4   9  11        8.69        6.74      2.62 o
  -3   9  11        0.00        1.41      2.04 o
  -2   9  11        6.94        6.58      2.39 o
  -1   9  11        5.18        0.68      5.15 o
   0   9  11       81.27       89.93      5.14 o
   1   9  11        3.02        3.84      1.87 o
   2   9  11       39.50       46.42      6.74 o
   3   9  11      369.42      385.70     18.27 o
   4   9  11       71.46       77.30     10.08 o
   5   9  11      397.42      450.49     20.96 o
   6   9  11       11.95       14.18      5.90 o
   7   9  11        0.66        1.57      3.00 o
  -4  10  11       44.17       42.17      4.98 o
  -3  10  11      198.32      227.29     11.37 o
  -2  10  11      163.63      173.36      7.71 o
  -1  10  11        8.32        8.83      2.72 o
   0  10  11        4.31        1.90      1.97 o
   1  10  11        1.48        2.68      1.94 o
   2  10  11       17.59       21.08      4.75 o
   3  10  11       10.16       13.56      5.29 o
   4  10  11        0.01        3.72      4.21 o
 -14   0  12      137.10      154.29     11.15 o
 -13   0  12        2.86        6.14      4.01 o
 -12   0  12      690.60      748.69     23.67 o
 -11   0  12       44.86       32.71      5.60 o
 -10   0  12      114.76      130.74      6.43 o
  -9   0  12      112.77      107.14      4.11 o
  -8   0  12     1080.93     1052.56     18.57 o
  -7   0  12      486.47      483.45      6.63 o
  -6   0  12     1112.01     1127.09     10.36 o
  -5   0  12       82.95       84.87      2.32 o
  -4   0  12      254.78      277.15      3.86 o
  -3   0  12       15.05       14.21      1.12 o
  -2   0  12       87.82       82.04      2.16 o
  -1   0  12      277.39      306.32      3.61 o
   0   0  12      264.74      305.88      3.52 o
   1   0  12     1273.89     1475.42     10.84 o
   2   0  12      286.48      331.03      4.03 o
   3   0  12        0.37        0.26      0.71 o
   4   0  12        9.61        7.86      0.86 o
   5   0  12      123.37      155.96      3.72 o
   6   0  12       57.93       74.29      2.62 o
   7   0  12       18.06       23.22      2.55 o
   8   0  12        8.52        7.15      1.95 o
   9   0  12        9.37        4.93      1.87 o
  10   0  12      447.07      452.28     10.73 o
  11   0  12        1.64        0.23      2.15 o
  12   0  12        2.77        4.14      2.73 o
  13   0  12        0.03        1.25      3.75 o
  14   0  12       20.75       21.79      5.87 o
 -14   1  12      184.40      174.97      9.19 o
 -13   1  12       48.47       50.90      5.26 o
 -12   1  12       47.70       57.60      5.32 o
 -11   1  12       22.00       22.70      2.42 o
 -10   1  12       97.51      111.09      3.71 o
  -9   1  12        1.72        2.35      1.06 o
  -8   1  12      100.32       97.16      2.67 o
  -7   1  12      420.14      411.22      4.64 o
  -6   1  12       36.45       45.01      1.65 o
  -5   1  12      555.95      582.53      4.45 o
  -4   1  12      201.38      199.78      2.18 o
  -3   1  12      772.41      843.54      5.19 o
  -2   1  12     1103.15     1160.99      6.28 o
  -1   1  12      669.11      708.18      4.16 o
   0   1  12      149.81      137.64      1.64 o
   1   1  12     7126.03     7539.44     36.42 o
   2   1  12      666.01      666.71      4.81 o
   3   1  12       76.60       92.36      1.74 o
   4   1  12        5.74        5.56      0.81 o
   5   1  12       33.01       30.91      1.52 o
   6   1  12      621.67      596.31      7.11 o
   7   1  12       36.38       37.93      2.02 o
   8   1  12       98.98       90.32      3.38 o
   9   1  12        0.23        3.82      1.28 o
  10   1  12       28.42       28.65      4.02 o
  11   1  12       16.01       14.81      2.72 o
  12   1  12        3.06        0.56      2.13 o
  13   1  12       30.73       39.67      4.22 o
 -14   2  12       40.63       39.06      5.83 o
 -13   2  12       19.59       22.71      7.53 o
 -12   2  12      142.85      152.17      5.09 o
 -11   2  12      157.76      158.68      5.17 o
 -10   2  12       12.38       12.27      1.84 o
  -9   2  12       20.46       23.76      2.35 o
  -8   2  12      148.65      127.96      3.99 o
  -7   2  12       15.06       13.20      1.36 o
  -6   2  12      109.90      115.00      2.50 o
  -5   2  12       98.44      114.99      2.37 o
  -4   2  12      290.90      318.92      3.18 o
  -3   2  12     1822.81     1884.93     14.95 o
  -2   2  12     1176.32     1281.12      8.37 o
  -1   2  12      578.86      628.20      6.12 o
   0   2  12        6.54        5.05      0.73 o
   1   2  12       73.15       64.85      1.44 o
   2   2  12     3109.40     3214.98     32.36 o
   3   2  12       17.01       27.60      1.19 o
   4   2  12        4.58        2.27      0.94 o
   5   2  12      249.06      237.28      4.59 o
   6   2  12      145.40      127.07      3.44 o
   7   2  12      539.97      551.73      7.86 o
   8   2  12       78.28       72.44      3.76 o
   9   2  12        0.03        2.62      1.25 o
  10   2  12       87.65       83.71      5.79 o
  11   2  12       54.33       51.81      6.92 o
  12   2  12      143.62      151.40      7.92 o
  13   2  12       36.13       35.77      4.89 o
 -13   3  12      117.62      124.80      6.02 o
 -12   3  12       46.30       46.09      4.40 o
 -11   3  12        9.38        7.19      1.87 o
 -10   3  12       81.83       93.44      3.89 o
  -9   3  12      289.29      275.64      6.06 o
  -8   3  12      101.97       98.19      3.26 o
  -7   3  12       43.19       36.76      2.16 o
  -6   3  12       26.80       23.93      1.59 o
  -5   3  12        0.02        0.11      0.75 o
  -4   3  12       35.20       39.49      1.76 o
  -3   3  12       53.35       49.81      2.09 o
  -2   3  12       10.39        7.45      1.09 o
  -1   3  12      204.47      200.01      3.32 o
   0   3  12      200.40      209.71      2.85 o
   1   3  12      222.04      208.65      2.45 o
   2   3  12      227.52      234.81      3.21 o
   3   3  12      503.08      446.52      5.76 o
   4   3  12      334.56      310.13      3.95 o
   5   3  12      313.06      284.50      4.71 o
   6   3  12      955.64      932.66     10.85 o
   7   3  12      594.81      571.48      8.22 o
   8   3  12       21.90       22.41      2.32 o
   9   3  12       56.18       55.49      3.51 o
  10   3  12       11.35        7.72      2.17 o
  11   3  12       10.21        7.82      3.26 o
  12   3  12      106.80      113.49      8.32 o
  13   3  12        6.56        7.56      3.19 o
 -13   4  12      142.51      158.52      8.51 o
 -12   4  12        2.57        1.07      3.15 o
 -11   4  12       45.03       42.36      5.31 o
 -10   4  12       85.81       89.16      6.49 o
  -9   4  12      213.51      207.38      7.20 o
  -8   4  12      153.08      142.03      7.00 o
  -7   4  12        3.50        4.49      1.59 o
  -6   4  12       61.89       69.03      3.48 o
  -5   4  12      413.44      365.72      6.06 o
  -4   4  12      322.54      299.18      6.86 o
  -3   4  12       24.15       22.84      2.38 o
  -2   4  12        3.62        1.34      1.29 o
  -1   4  12       92.30      103.76      3.78 o
   0   4  12     2001.91     1953.14     18.80 o
   1   4  12      135.35      149.61      3.51 o
   2   4  12       57.27       61.95      2.45 o
   3   4  12      277.85      272.31      4.00 o
   4   4  12       34.51       36.01      1.98 o
   5   4  12        3.61        3.01      0.89 o
   6   4  12       13.29       11.85      1.43 o
   7   4  12        1.91        2.15      1.04 o
   8   4  12       21.08       20.63      1.99 o
   9   4  12      538.97      561.06      9.76 o
  10   4  12       25.86       22.45      3.35 o
  11   4  12       31.68       30.52      5.03 o
  12   4  12        0.21        1.69      2.25 o
 -12   5  12       64.99       58.59      6.33 o
 -11   5  12       16.38       26.87      4.94 o
 -10   5  12        7.01        8.74      3.53 o
  -9   5  12       13.94        8.93      3.84 o
  -8   5  12      216.16      214.93      9.90 o
  -7   5  12       97.37       88.24      4.08 o
  -6   5  12        5.88        1.69      1.43 o
  -5   5  12      294.32      294.42      6.84 o
  -4   5  12        0.28       -0.30      1.07 o
  -3   5  12        4.50        3.13      1.30 o
  -2   5  12      213.88      179.64      6.87 o
  -1   5  12      965.39      930.02     12.68 o
   0   5  12       30.06       14.67      1.81 o
   1   5  12       41.14       39.36      2.57 o
   2   5  12       98.44       83.82      2.78 o
   3   5  12       20.44       17.07      1.59 o
   4   5  12      142.75      117.17      3.43 o
   5   5  12       83.78       81.60      2.89 o
   6   5  12       24.15       31.09      2.65 o
   7   5  12        2.29        2.95      1.67 o
   8   5  12      150.14      166.71      6.73 o
   9   5  12        9.99        8.00      3.28 o
  10   5  12        0.21        2.15      2.41 o
  11   5  12        2.67        8.09      2.76 o
  12   5  12       15.38       15.85      3.44 o
 -11   6  12      139.30      152.03      8.46 o
 -10   6  12        7.10        5.29      3.33 o
  -9   6  12      437.19      476.11     11.51 o
  -8   6  12       15.87       16.29      2.94 o
  -7   6  12       59.91       61.72      5.58 o
  -6   6  12       78.70       85.46      8.46 o
  -5   6  12        0.07       -1.13      1.13 o
  -4   6  12        1.16        4.19      1.89 o
  -3   6  12       55.66       47.45      4.13 o
  -2   6  12        0.96        0.74      1.41 o
  -1   6  12       49.48       43.61      3.20 o
   0   6  12       20.51       20.73      2.26 o
   1   6  12        3.18        2.17      1.44 o
   2   6  12      182.28      186.02      9.35 o
   3   6  12       25.39       31.47      1.98 o
   4   6  12       69.09       52.20      2.49 o
   5   6  12        6.60        7.47      1.35 o
   6   6  12        2.00       -0.50      1.32 o
   7   6  12        2.46        8.98      2.56 o
   8   6  12      200.91      217.76      7.76 o
   9   6  12       11.16       11.66      2.89 o
  10   6  12        0.06        2.04      2.52 o
  11   6  12        0.00        0.65      2.47 o
 -10   7  12       22.69       18.82      5.69 o
  -9   7  12       40.10       44.70      4.46 o
  -8   7  12       10.02       12.17      3.32 o
  -7   7  12        0.01        1.33      1.58 o
  -6   7  12       23.54       22.32      3.67 o
  -5   7  12       60.85       58.49      5.17 o
  -4   7  12        0.03       -0.94      2.00 o
  -3   7  12       37.21       28.32     12.45 o
  -2   7  12      581.24      527.18     12.67 o
  -1   7  12      127.71      126.59      5.49 o
   0   7  12        0.70       -0.58      1.25 o
   1   7  12       19.00       19.02      4.14 o
   2   7  12      185.54      183.63      6.17 o
   3   7  12      718.13      706.97     12.75 o
   4   7  12        6.25        6.16      1.58 o
   5   7  12      113.28      110.69      3.60 o
   6   7  12       58.61       54.85      3.48 o
   7   7  12        6.26        6.79      2.28 o
   8   7  12       86.13       85.99      5.26 o
   9   7  12       20.11       22.36      3.69 o
  10   7  12        7.19        7.13      2.89 o
  -9   8  12       30.37       26.65      6.87 o
  -8   8  12       11.52        7.11      3.61 o
  -7   8  12       53.75       44.13      5.18 o
  -6   8  12      113.97      104.02      6.46 o
  -5   8  12        6.43        8.47      2.69 o
  -4   8  12       36.56       35.69      6.04 o
  -3   8  12       66.82       58.98      5.05 o
  -2   8  12        3.19       -0.47      1.80 o
  -1   8  12      228.02      232.92     12.53 o
   0   8  12      219.10      226.41     10.09 o
   1   8  12       45.01       50.58      6.62 o
   2   8  12       10.99       15.58      2.24 o
   3   8  12      105.71      121.51     10.87 o
   4   8  12      462.39      474.49     20.39 o
   5   8  12      507.58      538.42     22.48 o
   6   8  12      204.11      207.53      5.90 o
   7   8  12       11.14        8.02      2.04 o
   8   8  12       23.49       24.29      3.33 o
  -7   9  12        3.20        1.01      2.54 o
  -6   9  12        0.83       -0.42      2.31 o
  -5   9  12        0.63        1.83      2.21 o
  -4   9  12        1.30        4.13      2.34 o
  -3   9  12       21.99       23.13      3.72 o
  -2   9  12       37.49       29.29      3.88 o
  -1   9  12        9.77       10.24      4.05 o
   0   9  12      257.20      270.84     13.24 o
   1   9  12       32.33       35.89      3.64 o
   2   9  12       55.44       60.47      4.07 o
   3   9  12      218.52      262.83     15.35 o
   4   9  12        0.70       -0.26      3.54 o
   5   9  12      309.96      345.60     18.52 o
   6   9  12       46.81       47.65      8.63 o
   7   9  12      101.59      120.21      8.30 o
  -4  10  12       48.77       51.24     12.91 o
  -3  10  12       17.50       22.99      3.87 o
  -2  10  12       14.20       18.07      6.28 o
  -1  10  12        4.33        1.66      2.63 o
   0  10  12        0.11        2.17      2.20 o
   1  10  12       22.54       25.00      3.39 o
   2  10  12       14.52        8.82      6.41 o
   3  10  12       82.47       95.57     11.44 o
 -14   1  13        9.61       11.99      3.54 o
 -13   1  13      215.89      207.79      8.62 o
 -12   1  13      137.83      134.57      6.91 o
 -11   1  13        7.24        6.80      2.18 o
 -10   1  13       10.89       12.13      1.79 o
  -9   1  13       30.32       28.46      3.60 o
  -8   1  13      133.17      135.02      3.38 o
  -7   1  13      229.42      224.73      3.60 o
  -6   1  13      167.09      171.10      2.85 o
  -5   1  13       11.15       12.70      0.87 o
  -4   1  13       70.99       74.94      1.47 o
  -3   1  13       51.97       52.63      1.15 o
  -2   1  13      168.13      159.38      1.80 o
  -1   1  13       36.09       44.77      1.26 o
   0   1  13       94.41      100.75      1.87 o
   1   1  13     4120.23     4246.40     22.16 o
   2   1  13       73.71       96.59      1.75 o
   3   1  13       45.68       43.09      1.65 o
   4   1  13       78.48       69.79      1.91 o
   5   1  13        0.31        1.44      0.87 o
   6   1  13      272.45      304.94      4.80 o
   7   1  13        3.19        0.78      1.55 o
   8   1  13       74.53       73.59      3.30 o
   9   1  13        0.80        3.01      1.26 o
  10   1  13        2.98        2.82      1.84 o
  11   1  13      196.52      214.69      8.35 o
  12   1  13        0.53        0.74      1.97 o
  13   1  13       24.08       24.20      5.59 o
 -14   2  13        7.58        5.78      2.98 o
 -13   2  13       76.26       80.10      5.86 o
 -12   2  13        8.38       12.57      2.59 o
 -11   2  13        0.51        2.08      1.75 o
 -10   2  13       84.46       83.73      3.56 o
  -9   2  13       18.91       16.22      1.76 o
  -8   2  13      234.10      240.44      4.49 o
  -7   2  13       95.94       95.19      3.37 o
  -6   2  13      484.16      474.19      5.62 o
  -5   2  13      205.51      189.62      3.06 o
  -4   2  13      220.31      227.75      2.86 o
  -3   2  13        2.14        2.52      0.72 o
  -2   2  13      102.37      119.03      1.93 o
  -1   2  13       47.21       46.90      1.49 o
   0   2  13      223.36      226.99      3.08 o
   1   2  13      257.70      273.79      3.00 o
   2   2  13      492.86      456.12      4.55 o
   3   2  13       84.48       75.12      1.96 o
   4   2  13      210.33      202.23      3.86 o
   5   2  13       84.66       93.16      2.88 o
   6   2  13       84.54       86.38      2.95 o
   7   2  13      117.33      116.45      3.52 o
   8   2  13       64.71       63.68      3.04 o
   9   2  13        4.68        5.41      1.63 o
  10   2  13        2.18        3.20      2.85 o
  11   2  13        2.84        2.85      2.48 o
  12   2  13       45.06       42.98      5.30 o
  13   2  13       26.42       20.93      4.12 o
 -13   3  13       31.62       37.28      5.58 o
 -12   3  13      160.54      170.85      6.84 o
 -11   3  13       49.30       65.24      8.06 o
 -10   3  13       16.32       19.21      3.02 o
  -9   3  13        1.55        5.43      1.38 o
  -8   3  13       29.12       29.59      2.61 o
  -7   3  13      106.72       95.81      3.04 o
  -6   3  13      114.63      109.29      2.84 o
  -5   3  13      115.74      119.57      2.83 o
  -4   3  13        1.24        1.38      0.74 o
  -3   3  13       38.20       34.99      1.82 o
  -2   3  13      225.57      209.20      6.16 o
  -1   3  13        0.00       -0.36      0.77 o
   0   3  13      177.94      178.75      3.16 o
   1   3  13       65.94       87.63      2.06 o
   2   3  13      465.20      460.45      5.23 o
   3   3  13      236.76      234.57      3.52 o
   4   3  13       30.22       45.29      1.94 o
   5   3  13       26.39       29.25      2.44 o
   6   3  13        0.88        2.52      1.11 o
   7   3  13      675.77      660.87     10.60 o
   8   3  13       35.81       35.32      3.05 o
   9   3  13      332.79      344.34      7.18 o
  10   3  13        4.82        0.87      1.78 o
  11   3  13        6.46        4.95      2.51 o
  12   3  13       52.76       61.89      5.78 o
  13   3  13        6.74        2.01      2.70 o
 -13   4  13       58.76       59.78      6.26 o
 -12   4  13       96.96      104.00      7.47 o
 -11   4  13      288.23      282.99     10.81 o
 -10   4  13        2.12       -2.70      3.42 o
  -9   4  13        0.42        0.74      2.63 o
  -8   4  13        0.79        2.97      1.54 o
  -7   4  13      572.90      544.28      9.71 o
  -6   4  13       22.64       14.91      1.88 o
  -5   4  13      687.58      676.28      8.86 o
  -4   4  13       92.31       97.41      3.46 o
  -3   4  13       22.99       22.07      3.32 o
  -2   4  13      376.52      372.28      6.14 o
  -1   4  13       50.38       59.75      2.83 o
   0   4  13      412.10      420.54      6.60 o
   1   4  13       23.73       18.77      1.98 o
   2   4  13       15.37       16.40      1.62 o
   3   4  13        0.03        3.34      1.85 o
   4   4  13      497.83      493.90      6.06 o
   5   4  13       31.17       35.22      2.12 o
   6   4  13        6.19        5.18      1.40 o
   7   4  13        0.45        0.67      1.27 o
   8   4  13        1.95        1.00      1.53 o
   9   4  13      124.08      130.29      4.94 o
  10   4  13       16.69       10.85      2.26 o
  11   4  13        5.06        5.01      2.02 o
  12   4  13       31.53       30.88      5.59 o
 -12   5  13       72.36       73.96      7.03 o
 -11   5  13       29.45       26.71      5.76 o
 -10   5  13       89.67       85.54      6.97 o
  -9   5  13       52.86       44.85      5.19 o
  -8   5  13        0.05        1.58      1.98 o
  -7   5  13        3.69        2.36      1.53 o
  -6   5  13      228.54      216.34      5.84 o
  -5   5  13       94.33       88.23      4.58 o
  -4   5  13        0.96        0.83      1.66 o
  -3   5  13       39.20       42.63      3.06 o
  -2   5  13       14.98       13.64      1.93 o
  -1   5  13      341.40      348.65      7.04 o
   0   5  13      327.35      317.35      6.55 o
   1   5  13      575.77      538.13      7.71 o
   2   5  13       41.93       37.90      2.23 o
   3   5  13       47.54       45.51      2.53 o
   4   5  13      332.84      314.91      5.89 o
   5   5  13        2.88        4.35      1.25 o
   6   5  13       57.68       57.72      3.63 o
   7   5  13        3.68        3.11      3.63 o
   8   5  13       59.95       68.93      4.89 o
   9   5  13        3.06        6.45      2.42 o
  10   5  13        0.71        0.29      3.05 o
  11   5  13       10.25        1.17      2.84 o
  12   5  13       23.23       25.57      5.87 o
 -11   6  13        0.65        1.56      3.66 o
 -10   6  13       78.38       74.47      6.70 o
  -9   6  13       57.74       58.76      4.91 o
  -8   6  13       27.89       22.19      3.25 o
  -7   6  13      141.59      149.29     10.91 o
  -6   6  13      154.87      150.76      7.17 o
  -5   6  13        0.02        2.72      1.97 o
  -4   6  13       90.68       92.15      5.26 o
  -3   6  13       36.58       25.25      9.02 o
  -2   6  13      109.30       98.57      5.34 o
  -1   6  13        5.95        4.72      1.73 o
   0   6  13       29.82       24.98      2.55 o
   1   6  13      362.65      336.31      7.52 o
   2   6  13        2.02        1.20      1.18 o
   3   6  13      276.69      249.02      8.67 o
   4   6  13      152.43      136.19      4.08 o
   5   6  13       29.10       36.53      3.30 o
   6   6  13       35.34       38.58      3.17 o
   7   6  13        4.36        3.03      2.00 o
   8   6  13      272.94      292.74     11.60 o
   9   6  13       12.44       20.61      4.07 o
  10   6  13        3.58        3.69      2.57 o
  11   6  13       10.59       11.03      7.23 o
 -10   7  13       12.43        6.21      3.56 o
  -9   7  13        8.77        6.01      2.62 o
  -8   7  13       13.25        7.78      3.11 o
  -7   7  13        1.66       -1.95      2.01 o
  -6   7  13       65.43       71.83      6.18 o
  -5   7  13        4.69       13.96      3.49 o
  -4   7  13       19.37       16.71      3.08 o
  -3   7  13       60.21       55.52      4.77 o
  -2   7  13       85.77       80.51      9.99 o
  -1   7  13        4.33        3.99      1.89 o
   0   7  13        9.55       10.08      2.22 o
   1   7  13       35.58       27.18      3.00 o
   2   7  13       19.72       15.02      2.33 o
   3   7  13      938.55      963.23     17.03 o
   4   7  13        1.30        0.02      1.20 o
   5   7  13        0.08        1.57      1.25 o
   6   7  13        3.37        5.08      1.78 o
   7   7  13      106.16      102.24      5.19 o
   8   7  13      169.48      171.96      7.09 o
   9   7  13       24.41       27.28      3.94 o
  10   7  13       44.15       52.77      8.42 o
  -9   8  13       37.75       34.56      6.45 o
  -8   8  13        0.30        0.55      2.29 o
  -7   8  13        5.44        2.15      4.04 o
  -6   8  13        8.28       10.90      3.17 o
  -5   8  13        0.69        1.91      2.19 o
  -4   8  13        2.43        2.97      1.75 o
  -3   8  13      230.17      243.21     12.28 o
  -2   8  13      416.11      441.93     17.18 o
  -1   8  13       13.59        9.22      2.54 o
   0   8  13       24.80       31.68      3.58 o
   1   8  13       41.10       44.24      3.97 o
   2   8  13       12.76       14.73      2.39 o
   3   8  13      156.65      168.18      5.82 o
   4   8  13       69.64       61.06      4.46 o
   5   8  13      183.28      192.19      6.40 o
   6   8  13        1.04        2.17      2.95 o
   7   8  13       22.58       26.65      3.25 o
   8   8  13        4.65        9.34      7.17 o
  -7   9  13        7.76        4.85      5.07 o
  -6   9  13       12.99       15.13      3.63 o
  -5   9  13        3.90        5.73      2.65 o
  -4   9  13       21.01       20.05      3.85 o
  -3   9  13       70.37       61.55      5.61 o
  -2   9  13        0.08       -0.82      1.70 o
  -1   9  13        1.78        0.70      1.99 o
   0   9  13       12.42        9.34     11.10 o
   1   9  13       84.99      100.73      8.35 o
   2   9  13        3.85        5.27      1.98 o
   3   9  13       12.61       18.57      2.55 o
   4   9  13       13.72       21.00      6.39 o
   5   9  13      135.20      150.71     12.80 o
   6   9  13        0.61        4.23      4.59 o
  -3  10  13      321.79      345.99     14.80 o
  -2  10  13       57.48       67.49      7.78 o
  -1  10  13        8.68        7.79      2.73 o
   0  10  13       21.62       22.20      3.65 o
   1  10  13        3.57        0.77      2.10 o
   2  10  13       17.43        8.86      3.25 o
   3  10  13        0.05        3.46      4.11 o
 -14   0  14       17.52        9.99      4.87 o
 -13   0  14        0.63       -0.71      3.47 o
 -12   0  14        0.48        1.87      3.43 o
 -11   0  14       88.11      105.48      8.57 o
 -10   0  14      226.41      225.05     11.51 o
  -9   0  14        0.80        3.16      1.94 o
  -8   0  14      101.32      115.95      5.16 o
  -7   0  14     1373.32     1350.99     17.57 o
  -6   0  14     1843.03     1802.64     18.55 o
  -5   0  14     1548.51     1513.89     13.73 o
  -4   0  14        2.11        0.20      0.84 o
  -3   0  14     1148.13     1122.58     10.60 o
  -2   0  14       56.54       55.39      1.98 o
  -1   0  14      636.74      675.92      6.23 o
   0   0  14      337.70      419.32      4.54 o
   1   0  14       46.85       50.83      1.44 o
   2   0  14        3.18        5.63      0.91 o
   3   0  14      783.85      817.10      8.47 o
   4   0  14      122.62      107.57      3.19 o
   5   0  14      385.43      365.69      6.14 o
   6   0  14      640.92      579.54      9.61 o
   7   0  14      507.21      468.66      9.73 o
   8   0  14       10.19        8.88      2.02 o
   9   0  14        6.70        5.46      3.51 o
  10   0  14     1055.27     1006.23     20.91 o
  11   0  14        6.33        2.39      4.62 o
  12   0  14        0.07       -3.24      3.24 o
  13   0  14        2.52        3.08      4.23 o
 -14   1  14       25.47       22.77      4.15 o
 -13   1  14      123.47      133.97     10.45 o
 -12   1  14       52.60       66.05      5.67 o
 -11   1  14      138.17      148.68      9.07 o
 -10   1  14       18.61       12.60      2.84 o
  -9   1  14        2.01        0.72      1.12 o
  -8   1  14      225.74      210.49      4.71 o
  -7   1  14       18.90       17.78      1.35 o
  -6   1  14      349.27      323.00      4.49 o
  -5   1  14       28.86       31.48      1.50 o
  -4   1  14      239.90      269.20      3.09 o
  -3   1  14       16.83       14.74      0.89 o
  -2   1  14       23.72       20.08      0.89 o
  -1   1  14      733.37      758.93      4.64 o
   0   1  14        5.35        5.33      0.59 o
   1   1  14      135.14      154.66      3.09 o
   2   1  14        2.34        3.87      0.73 o
   3   1  14      197.50      191.81      3.05 o
   4   1  14       58.73       51.55      1.94 o
   5   1  14        7.18        6.47      1.03 o
   6   1  14      106.22      122.00      3.69 o
   7   1  14       19.25       14.49      2.05 o
   8   1  14       37.89       36.58      2.64 o
   9   1  14       79.29       69.26      4.18 o
  10   1  14        7.92        4.57      2.48 o
  11   1  14        8.23       16.77      2.94 o
  12   1  14       68.48       72.72      5.34 o
  13   1  14       12.60        9.93      2.85 o
 -13   2  14       69.39       88.55      7.15 o
 -12   2  14      332.87      362.00      8.60 o
 -11   2  14        1.35        0.67      1.61 o
 -10   2  14       38.95       42.58      2.92 o
  -9   2  14      190.13      197.09      4.82 o
  -8   2  14       19.76       18.32      1.67 o
  -7   2  14      135.99      121.90      3.11 o
  -6   2  14      104.08       97.82      2.96 o
  -5   2  14     1481.10     1467.71     11.18 o
  -4   2  14        1.97        5.09      0.94 o
  -3   2  14      648.87      681.72      6.96 o
  -2   2  14       10.03        9.78      0.88 o
  -1   2  14        4.25        7.29      0.94 o
   0   2  14      881.74      904.39      7.77 o
   1   2  14      397.63      374.10      5.76 o
   2   2  14      162.97      176.34      3.09 o
   3   2  14      358.21      339.15      4.28 o
   4   2  14        1.94        2.34      0.96 o
   5   2  14      186.13      192.72      5.07 o
   6   2  14       37.76       43.57      2.47 o
   7   2  14      132.20      130.42      3.70 o
   8   2  14      341.32      341.86      6.23 o
   9   2  14        0.49        1.72      1.52 o
  10   2  14       57.27       63.39      5.54 o
  11   2  14        0.00        2.48      2.53 o
  12   2  14        2.44        1.54      2.55 o
  13   2  14       42.65       36.03      5.02 o
 -13   3  14       56.95       56.28      7.36 o
 -12   3  14       25.07       26.50      3.80 o
 -11   3  14      124.49      119.67      6.24 o
 -10   3  14        7.68        9.24      3.15 o
  -9   3  14       60.35       69.68      4.10 o
  -8   3  14      222.98      222.12      5.95 o
  -7   3  14      133.05      125.13      3.46 o
  -6   3  14      595.18      547.93      7.14 o
  -5   3  14      134.85      133.93      3.63 o
  -4   3  14      262.87      225.24      3.77 o
  -3   3  14       76.46       69.93      2.54 o
  -2   3  14      507.84      510.96      8.62 o
  -1   3  14      124.35      125.07      2.60 o
   0   3  14      111.13      114.45      2.96 o
   1   3  14      417.55      384.03      5.27 o
   2   3  14     1081.71     1065.87     10.56 o
   3   3  14      288.54      273.23      4.31 o
   4   3  14     1078.66     1041.85      9.98 o
   5   3  14        3.72        3.62      1.11 o
   6   3  14       19.04       19.96      1.87 o
   7   3  14     1519.16     1506.41     17.95 o
   8   3  14      399.34      410.72      7.17 o
   9   3  14      518.50      505.84      8.92 o
  10   3  14       30.77       36.57      7.00 o
  11   3  14        3.10        4.42      2.66 o
  12   3  14       69.68       69.88      7.54 o
  13   3  14        7.40        3.18      2.90 o
 -12   4  14      183.84      179.65      9.41 o
 -11   4  14       60.17       60.69      8.87 o
 -10   4  14        0.44        4.35      3.78 o
  -9   4  14       83.08       85.45      6.91 o
  -8   4  14       11.39       13.48      2.32 o
  -7   4  14       26.15       21.32      2.70 o
  -6   4  14      142.61      134.11      4.20 o
  -5   4  14      322.16      295.30      5.60 o
  -4   4  14      116.40      112.73      5.17 o
  -3   4  14      338.97      348.09      9.24 o
  -2   4  14      806.23      776.69      9.95 o
  -1   4  14       31.40       36.37      2.30 o
   0   4  14      293.11      271.26      5.15 o
   1   4  14      114.82      130.14      3.57 o
   2   4  14       15.38       11.99      1.63 o
   3   4  14       41.51       48.34      1.99 o
   4   4  14      554.23      569.47      6.79 o
   5   4  14        2.56        0.84      1.08 o
   6   4  14      269.30      239.87      5.40 o
   7   4  14       93.68       92.84      3.65 o
   8   4  14        0.13        3.79      1.66 o
   9   4  14       91.19       88.73      4.22 o
  10   4  14      103.33       97.67      4.56 o
  11   4  14      119.12      117.56      6.37 o
  12   4  14        4.64        7.49      2.81 o
 -12   5  14       14.83       19.44      5.03 o
 -11   5  14       32.85       36.28      5.25 o
 -10   5  14        2.08        6.46      3.37 o
  -9   5  14      207.87      219.59      9.38 o
  -8   5  14        0.17        0.21      1.92 o
  -7   5  14        2.00        1.36      1.82 o
  -6   5  14       61.75       55.65      3.64 o
  -5   5  14       98.39       85.64      7.81 o
  -4   5  14       13.32       13.96      2.29 o
  -3   5  14        0.57        0.56      1.28 o
  -2   5  14        5.99        6.41      1.60 o
  -1   5  14      117.24      115.60      4.11 o
   0   5  14       78.35       64.62      3.81 o
   1   5  14       75.55       73.08      4.26 o
   2   5  14       38.14       38.36      3.30 o
   3   5  14       39.17       37.25      2.47 o
   4   5  14       16.00       17.99      1.89 o
   5   5  14        0.02        0.48      1.11 o
   6   5  14        8.57        3.72      1.67 o
   7   5  14        6.71        5.82      5.97 o
   8   5  14        8.45        3.85      2.31 o
   9   5  14        5.30        2.88      2.35 o
  10   5  14       19.57       16.15      4.40 o
  11   5  14        0.04        1.90      4.83 o
 -11   6  14       38.34       40.45      5.58 o
 -10   6  14       30.92       36.63      5.16 o
  -9   6  14      135.92      132.52      6.33 o
  -8   6  14        0.03        1.66      2.26 o
  -7   6  14      183.77      171.93      8.13 o
  -6   6  14       71.62       73.66      6.14 o
  -5   6  14      183.12      172.58      7.51 o
  -4   6  14      304.23      310.63      9.87 o
  -3   6  14       70.27       33.50      4.76 o
  -2   6  14        4.57        1.37      2.48 o
  -1   6  14        9.36        9.33      2.17 o
   0   6  14       37.98       38.95      3.60 o
   1   6  14        0.91        2.26      1.43 o
   2   6  14       71.70       69.35      5.93 o
   3   6  14       60.20       72.58      3.63 o
   4   6  14       79.58       78.76      4.16 o
   5   6  14        0.59        1.20      1.30 o
   6   6  14        2.11        5.74      2.50 o
   7   6  14        0.01        1.26      1.95 o
   8   6  14      324.68      334.31     10.07 o
   9   6  14       14.66       10.50      3.06 o
  10   6  14       19.66       27.77      4.04 o
 -10   7  14      106.72       96.04      7.83 o
  -9   7  14        0.12        2.99      2.43 o
  -8   7  14      139.92      142.92      8.01 o
  -7   7  14       15.71       10.68      3.38 o
  -6   7  14      121.59      128.40      7.17 o
  -5   7  14       14.21       14.34      3.16 o
  -4   7  14      312.53      327.62     10.44 o
  -3   7  14      214.86      216.23      9.27 o
  -2   7  14       99.66      111.98      9.17 o
  -1   7  14      131.93      122.39      5.73 o
   0   7  14      126.65      126.64      5.72 o
   1   7  14       48.97       43.00      3.81 o
   2   7  14        1.54        1.56      2.48 o
   3   7  14      315.99      321.93      8.61 o
   4   7  14        7.11        7.26      3.67 o
   5   7  14        0.00       -1.27      1.27 o
   6   7  14       52.58       61.40      4.45 o
   7   7  14       19.87       25.66      3.49 o
   8   7  14       20.63       20.85      3.42 o
   9   7  14       22.97       31.29      4.12 o
  -8   8  14       98.85      110.27      7.41 o
  -7   8  14       33.08       25.05      4.76 o
  -6   8  14       12.86       11.88      3.37 o
  -5   8  14       49.16       51.24      7.37 o
  -4   8  14       34.00       31.39      4.22 o
  -3   8  14      137.47      139.35      6.97 o
  -2   8  14      237.77      231.66      8.54 o
  -1   8  14       13.13       15.69      2.91 o
   0   8  14        0.53       -0.46      1.73 o
   1   8  14       72.95       79.91      4.94 o
   2   8  14       60.66       63.30      4.32 o
   3   8  14      146.07      155.31      6.07 o
   4   8  14       28.10       31.99      3.34 o
   5   8  14        0.27       -0.05      1.49 o
   6   8  14       11.60       11.66      2.31 o
   7   8  14        1.23        3.38      2.15 o
   8   8  14        0.02        0.37      2.92 o
  -6   9  14       18.61        6.04      6.46 o
  -5   9  14       12.83        7.06      5.52 o
  -4   9  14        8.43        0.60      3.68 o
  -3   9  14       18.52       22.09      5.72 o
  -2   9  14        6.03        7.30      2.65 o
  -1   9  14       66.80       72.73      5.39 o
   0   9  14        9.29       10.69      2.68 o
   1   9  14       59.15       61.99      4.78 o
   2   9  14       42.71       36.46      3.86 o
   3   9  14        2.55        3.71      5.15 o
   4   9  14        3.10       -2.35      2.35 o
   5   9  14      559.50      659.91     14.35 o
   6   9  14      145.36      130.57      9.70 o
  -2  10  14       84.73       98.47      6.60 o
  -1  10  14       44.04       51.58      9.53 o
   0  10  14        2.32        5.34      2.41 o
   1  10  14        0.51        0.01      4.13 o
   2  10  14       43.25       36.00      5.52 o
 -13   1  15        0.91        0.15      2.38 o
 -12   1  15        0.73        3.34      2.62 o
 -11   1  15       28.50       24.93      4.66 o
 -10   1  15        0.96        2.99      1.82 o
  -9   1  15      157.71      162.02      5.41 o
  -8   1  15       12.82       14.44      1.79 o
  -7   1  15      239.52      234.80      4.15 o
  -6   1  15      293.38      299.60      4.33 o
  -5   1  15       59.45       57.35      1.87 o
  -4   1  15       82.98       95.03      2.16 o
  -3   1  15      732.48      753.73      6.60 o
  -2   1  15       17.60       22.42      1.07 o
  -1   1  15      466.80      505.46      3.94 o
   0   1  15        9.14       11.81      0.88 o
   1   1  15      277.18      289.82      3.61 o
   2   1  15        4.72        5.62      0.78 o
   3   1  15      112.93      111.26      2.93 o
   4   1  15       19.12       25.27      1.56 o
   5   1  15        7.96        7.10      1.27 o
   6   1  15       32.40       27.31      1.65 o
   7   1  15       73.94       62.66      3.29 o
   8   1  15       57.07       56.33      3.25 o
   9   1  15      106.21      117.92      5.95 o
  10   1  15        1.48        0.13      2.40 o
  11   1  15        9.51        9.19      2.63 o
  12   1  15       54.21       49.90      8.20 o
  13   1  15       12.64       13.65      3.10 o
 -13   2  15        9.38        7.45      3.54 o
 -12   2  15        0.00        2.17      2.12 o
 -11   2  15        4.45        1.48      2.02 o
 -10   2  15       43.01       37.40      2.76 o
  -9   2  15       19.21       20.21      2.10 o
  -8   2  15        6.01        6.40      1.27 o
  -7   2  15        1.45        3.03      1.04 o
  -6   2  15       34.07       36.10      1.83 o
  -5   2  15       13.12       16.05      1.27 o
  -4   2  15       49.26       54.00      1.56 o
  -3   2  15      277.34      289.31      4.02 o
  -2   2  15       45.80       40.47      1.76 o
  -1   2  15      198.84      204.38      3.26 o
   0   2  15        0.43        3.27      0.97 o
   1   2  15       34.89       27.39      1.77 o
   2   2  15      271.69      307.85      4.87 o
   3   2  15      182.36      181.37      3.14 o
   4   2  15       35.01       35.57      2.10 o
   5   2  15      246.89      236.44      4.68 o
   6   2  15       33.35       35.64      2.58 o
   7   2  15      189.40      193.73      4.54 o
   8   2  15       34.52       31.05      2.29 o
   9   2  15        6.54        6.19      2.06 o
  10   2  15        3.05        2.36      2.34 o
  11   2  15       57.25       69.38      6.18 o
  12   2  15        0.15        1.23      2.66 o
  13   2  15        6.38        0.27      2.79 o
 -13   3  15       11.94       12.47      3.80 o
 -12   3  15      306.84      310.80     19.65 o
 -11   3  15      178.73      182.91      7.04 o
 -10   3  15       45.22       45.80      4.15 o
  -9   3  15      114.54      133.09      5.03 o
  -8   3  15       69.57       70.41      4.01 o
  -7   3  15     1614.46     1541.39     15.53 o
  -6   3  15       98.30       98.50      3.18 o
  -5   3  15       30.36       33.74      2.06 o
  -4   3  15      170.88      192.17      4.02 o
  -3   3  15      193.92      184.01      4.18 o
  -2   3  15       71.16       60.46      2.68 o
  -1   3  15      172.59      180.47      3.36 o
   0   3  15      192.26      201.39      4.73 o
   1   3  15       23.93       30.24      2.16 o
   2   3  15       77.06       68.51      2.42 o
   3   3  15      138.29      140.54      3.18 o
   4   3  15      684.59      693.34      8.12 o
   5   3  15      175.75      173.98      4.61 o
   6   3  15        0.53        1.11      1.16 o
   7   3  15      468.31      468.15     10.41 o
   8   3  15      143.51      158.56      5.20 o
   9   3  15      509.44      491.88      9.80 o
  10   3  15      106.58      108.34      6.31 o
  11   3  15       29.76       19.82      3.81 o
  12   3  15      108.49      113.18      6.95 o
 -12   4  15       12.32       14.83      4.08 o
 -11   4  15      105.31      115.19      7.38 o
 -10   4  15      106.70      112.22     11.48 o
  -9   4  15       34.24       21.11      8.07 o
  -8   4  15        0.03        1.02      2.13 o
  -7   4  15        3.37        1.78      1.37 o
  -6   4  15      128.78      118.67      5.40 o
  -5   4  15        1.06        4.60      1.83 o
  -4   4  15        1.33        1.02      1.10 o
  -3   4  15      152.58      155.80      4.20 o
  -2   4  15      325.22      320.93      5.96 o
  -1   4  15       34.82       30.31      2.60 o
   0   4  15     1184.26     1115.47     12.79 o
   1   4  15       28.40       23.93      2.01 o
   2   4  15        6.29        7.03      1.69 o
   3   4  15      108.53      113.03      2.89 o
   4   4  15      105.36      109.54      2.92 o
   5   4  15       10.61        8.38      1.49 o
   6   4  15        2.44        2.80      1.35 o
   7   4  15       25.20       25.36      2.42 o
   8   4  15       32.45       35.53      3.15 o
   9   4  15       22.62       19.46      6.03 o
  10   4  15       44.50       48.66      3.79 o
  11   4  15        5.28        3.09      2.26 o
  12   4  15       25.52       33.02      5.30 o
 -12   5  15       12.22       11.27      4.15 o
 -11   5  15       17.44       20.28      4.57 o
 -10   5  15        8.46        6.00      3.85 o
  -9   5  15        3.66        2.40      3.01 o
  -8   5  15       10.90        8.07      2.48 o
  -7   5  15        0.35        3.57      2.04 o
  -6   5  15       19.39       20.02      2.42 o
  -5   5  15       43.08       42.30      4.53 o
  -4   5  15      128.16      127.88      6.21 o
  -3   5  15       80.41       85.76      4.32 o
  -2   5  15       76.40       73.10      5.42 o
  -1   5  15      189.38      173.13      4.74 o
   0   5  15      311.29      305.43      6.32 o
   1   5  15       57.35       52.19      3.41 o
   2   5  15        0.01        0.98      1.11 o
   3   5  15       37.96       32.28      2.57 o
   4   5  15       12.06        9.13      1.77 o
   5   5  15        0.01       -1.48      1.79 o
   6   5  15       29.30       35.30      3.34 o
   7   5  15       14.04       15.22      2.97 o
   8   5  15        6.60        7.80      8.21 o
   9   5  15        1.82        5.36      4.32 o
  10   5  15        0.68        3.39      2.87 o
  11   5  15       27.05       29.88      5.73 o
 -11   6  15        0.63       -2.50      2.94 o
 -10   6  15        8.37        5.43      3.45 o
  -9   6  15        1.22        0.92      2.33 o
  -8   6  15      595.86      621.64     13.42 o
  -7   6  15       70.95       74.87      6.55 o
  -6   6  15       20.20       17.89      3.49 o
  -5   6  15       32.66       28.55      4.07 o
  -4   6  15      549.99      520.95     13.44 o
  -3   6  15      549.26      532.33     13.09 o
  -2   6  15        0.05       -0.51      1.57 o
  -1   6  15        8.37        6.97      2.07 o
   0   6  15        8.15        7.78      2.07 o
   1   6  15      229.53      253.05      8.61 o
   2   6  15       29.52       29.70      2.67 o
   3   6  15        9.26       14.91      2.31 o
   4   6  15       10.51        7.91      1.85 o
   5   6  15      137.56      148.49      4.68 o
   6   6  15      100.45      102.80      5.31 o
   7   6  15      168.52      163.81     15.18 o
   8   6  15       61.74       67.07      7.22 o
   9   6  15       18.62       19.00      3.53 o
  10   6  15        5.04       10.93      2.95 o
 -10   7  15       37.41       49.35      8.65 o
  -9   7  15        6.91        8.63      2.94 o
  -8   7  15       77.10       87.12      7.38 o
  -7   7  15       42.64       35.56      4.89 o
  -6   7  15       25.36       24.30      4.13 o
  -5   7  15       43.60       47.13      5.08 o
  -4   7  15       14.78       17.94      3.31 o
  -3   7  15       79.93       68.25     12.43 o
  -2   7  15      183.69      184.44     12.18 o
  -1   7  15        0.20        1.99      1.94 o
   0   7  15       38.47       38.81      4.00 o
   1   7  15        4.67        2.38      3.16 o
   2   7  15        9.62        8.02      2.15 o
   3   7  15       68.69       67.41      4.23 o
   4   7  15        0.14        1.72      1.53 o
   5   7  15      165.77      177.68      5.67 o
   6   7  15       23.71       17.87      6.30 o
   7   7  15       35.94       38.67      7.77 o
   8   7  15      159.46      166.76      9.65 o
   9   7  15       21.81       17.00      3.52 o
  -8   8  15        0.03        1.24      4.06 o
  -7   8  15        0.50       -0.68      2.45 o
  -6   8  15        5.27        2.25      2.45 o
  -5   8  15      248.56      242.94     24.77 o
  -4   8  15        0.13       -0.71      2.11 o
  -3   8  15       79.84       80.50      5.79 o
  -2   8  15       27.79       34.55      4.30 o
  -1   8  15        8.97        9.50      4.93 o
   0   8  15       78.29       75.41      5.15 o
   1   8  15      212.10      233.46      8.14 o
   2   8  15      118.75      134.16      7.72 o
   3   8  15        1.68       -0.55      1.84 o
   4   8  15       54.33       49.82      6.19 o
   5   8  15        7.86        6.74      2.46 o
   6   8  15        2.03        5.18      6.45 o
   7   8  15        5.81        3.99      4.01 o
  -6   9  15        0.03        2.91      3.06 o
  -5   9  15      335.94      330.00     11.91 o
  -4   9  15       51.92       41.08     11.87 o
  -3   9  15       27.67       36.73      4.64 o
  -2   9  15       15.59       17.61      3.41 o
  -1   9  15        1.78        4.16      2.35 o
   0   9  15       22.20       18.39      3.29 o
   1   9  15       41.35       48.84      4.83 o
   2   9  15        0.00       -0.74      1.82 o
   3   9  15       33.40       35.92      3.82 o
   4   9  15       96.95      112.49      5.68 o
   5   9  15       28.80       42.58      7.92 o
  -1  10  15       58.22       57.12      9.02 o
   0  10  15       48.41       53.68      5.38 o
 -13   0  16       29.83       24.64      5.77 o
 -12   0  16        0.07       -2.29      3.06 o
 -11   0  16      366.01      355.16     15.19 o
 -10   0  16       22.02       21.21      4.93 o
  -9   0  16       16.61       16.32      4.55 o
  -8   0  16       28.92       28.83      3.24 o
  -7   0  16       98.68      101.86      4.99 o
  -6   0  16     2873.03     2954.19     39.53 o
  -5   0  16      425.12      420.75      9.56 o
  -4   0  16      242.18      228.49      5.33 o
  -3   0  16      405.85      357.76      5.63 o
  -2   0  16        0.95        1.35      0.87 o
  -1   0  16     1340.11     1513.97     13.33 o
   0   0  16       68.85       77.81      2.17 o
   1   0  16      213.60      194.26      3.28 o
   2   0  16       41.33       29.36      2.40 o
   3   0  16      480.93      487.12      5.96 o
   4   0  16       19.01       18.63      2.27 o
   5   0  16       52.97       34.93      2.98 o
   6   0  16        2.49        2.90      1.55 o
   7   0  16       26.09       18.88      2.99 o
   8   0  16       91.46       92.91      4.63 o
   9   0  16        4.19        2.77      1.88 o
  10   0  16      474.35      461.24     20.53 o
  11   0  16       53.33       53.51      5.73 o
  12   0  16       59.79       59.75      8.38 o
  13   0  16        7.42       11.39      5.18 o
 -13   1  16        0.66       -1.52      2.46 o
 -12   1  16        6.88        6.35      2.94 o
 -11   1  16        3.20        4.34      2.57 o
 -10   1  16      133.16      136.12      5.18 o
  -9   1  16        0.25        1.82      1.68 o
  -8   1  16       73.07       79.19      3.91 o
  -7   1  16       15.92       15.92      1.47 o
  -6   1  16      427.14      446.81      5.94 o
  -5   1  16       73.82       67.38      2.04 o
  -4   1  16       22.33       22.12      1.31 o
  -3   1  16       79.16       69.10      1.97 o
  -2   1  16        1.34        1.71      0.85 o
  -1   1  16      166.40      191.13      3.47 o
   0   1  16       61.70       67.60      2.54 o
   1   1  16       11.96       15.77      1.12 o
   2   1  16      616.36      640.17      5.79 o
   3   1  16      220.09      208.44      3.49 o
   4   1  16        1.22        1.99      0.85 o
   5   1  16      102.34      100.22      2.60 o
   6   1  16       66.65       60.69      2.81 o
   7   1  16      128.03      125.90      4.02 o
   8   1  16      139.61      150.02      4.59 o
   9   1  16       54.32       58.44      6.28 o
  10   1  16      143.48      141.32      9.22 o
  11   1  16       22.04       16.39      3.89 o
  12   1  16        0.29        0.33      2.11 o
  13   1  16       26.49       20.90      3.57 o
 -13   2  16       26.50       24.81      4.36 o
 -12   2  16        0.80        3.17      2.08 o
 -11   2  16       98.66      105.07      4.86 o
 -10   2  16        2.09        3.00      1.75 o
  -9   2  16       91.80       92.98      4.28 o
  -8   2  16       65.08       54.67      2.90 o
  -7   2  16      114.07      114.57      3.13 o
  -6   2  16      209.02      196.67      3.59 o
  -5   2  16      226.11      234.56      3.74 o
  -4   2  16      148.99      148.35      2.94 o
  -3   2  16        0.16        0.68      0.84 o
  -2   2  16      212.05      208.36      3.44 o
  -1   2  16       71.85       74.83      2.44 o
   0   2  16      636.58      664.14      7.05 o
   1   2  16      415.01      410.25      7.34 o
   2   2  16     3036.69     3059.97     24.68 o
   3   2  16      323.92      317.81      4.93 o
   4   2  16       89.92       85.94      3.36 o
   5   2  16       18.06       16.63      1.94 o
   6   2  16      110.80      115.44      3.50 o
   7   2  16      213.37      214.10      4.80 o
   8   2  16       35.17       44.83      5.95 o
   9   2  16        8.30       10.31      3.65 o
  10   2  16       73.49       82.94      6.15 o
  11   2  16        3.44        4.45      2.70 o
  12   2  16       24.36       25.63      8.00 o
 -13   3  16       32.65       24.23      4.31 o
 -12   3  16       92.30      101.80      7.17 o
 -11   3  16       84.95       90.03      6.40 o
 -10   3  16       62.32       62.14      5.72 o
  -9   3  16      300.26      298.74      7.43 o
  -8   3  16       62.04       61.44      3.87 o
  -7   3  16       60.03       69.02      3.55 o
  -6   3  16       65.68       60.31      2.81 o
  -5   3  16      597.89      614.38      7.70 o
  -4   3  16      238.18      217.70      5.48 o
  -3   3  16        9.05        7.86      1.34 o
  -2   3  16      238.46      237.11      5.05 o
  -1   3  16        8.68        9.49      1.16 o
   0   3  16      262.76      242.36      6.56 o
   1   3  16        3.11        4.11      1.34 o
   2   3  16      175.39      160.19      3.99 o
   3   3  16       27.51       20.14      2.65 o
   4   3  16      167.52      151.40      5.11 o
   5   3  16       12.55       13.30      2.25 o
   6   3  16        2.12       -0.63      1.23 o
   7   3  16       38.01       34.79      2.80 o
   8   3  16        0.50       -0.05      1.61 o
   9   3  16       92.94       86.73      4.26 o
  10   3  16        0.42       -0.62      2.20 o
  11   3  16        0.04        0.25      2.29 o
  12   3  16       20.53       15.81      3.58 o
 -12   4  16      153.48      166.11      9.34 o
 -11   4  16        7.55        9.13      3.74 o
 -10   4  16        0.02       -1.43      3.04 o
  -9   4  16        3.12       -1.17      2.69 o
  -8   4  16        1.11       -0.92      2.02 o
  -7   4  16       39.22       43.82      3.48 o
  -6   4  16      179.90      181.07      4.76 o
  -5   4  16      128.94      107.93      3.36 o
  -4   4  16      256.49      238.87      5.47 o
  -3   4  16      110.69      115.15      3.77 o
  -2   4  16       84.00       77.25      3.68 o
  -1   4  16      285.87      255.35      5.39 o
   0   4  16      543.90      550.44      9.55 o
   1   4  16      341.42      319.81      6.01 o
   2   4  16      138.14      142.43      4.00 o
   3   4  16        1.36        2.28      1.34 o
   4   4  16      106.57       92.32      3.00 o
   5   4  16      141.25      132.24      4.03 o
   6   4  16       19.80       16.12      2.03 o
   7   4  16       37.56       33.78      2.99 o
   8   4  16       47.43       53.34      4.15 o
   9   4  16       35.99       30.91      5.69 o
  10   4  16        0.83        4.26      2.09 o
  11   4  16        0.39       -0.22      2.10 o
  12   4  16       17.07       14.20      4.58 o
 -11   5  16        0.01        0.71      3.32 o
 -10   5  16       25.28       23.37      4.75 o
  -9   5  16       41.79       41.41      5.38 o
  -8   5  16      135.53      142.65      6.28 o
  -7   5  16        0.13        0.89      1.93 o
  -6   5  16       50.46       42.37      3.36 o
  -5   5  16       17.23       16.17      3.20 o
  -4   5  16      256.88      229.96      8.44 o
  -3   5  16       13.07       12.33      2.38 o
  -2   5  16        0.01        0.05      1.56 o
  -1   5  16      158.37      158.32      4.70 o
   0   5  16       12.70       14.28      1.92 o
   1   5  16      106.57      114.96      4.58 o
   2   5  16       15.52       10.74      2.30 o
   3   5  16       19.11       19.04      2.13 o
   4   5  16        5.72        5.16      1.62 o
   5   5  16      307.43      315.95     10.50 o
   6   5  16       34.87       37.56      3.90 o
   7   5  16      140.37      140.64      6.50 o
   8   5  16        0.19       -0.70      1.94 o
   9   5  16       45.11       46.97      4.86 o
  10   5  16       15.24       12.15      4.67 o
  11   5  16       75.72       75.53     14.53 o
 -10   6  16        1.66        5.05      3.23 o
  -9   6  16       46.07       56.01      6.17 o
  -8   6  16      160.16      159.15      9.05 o
  -7   6  16       11.27       15.91      3.62 o
  -6   6  16       82.67       97.16      9.98 o
  -5   6  16        5.12        5.11      2.47 o
  -4   6  16      351.55      342.07     14.24 o
  -3   6  16        7.15        5.22      2.18 o
  -2   6  16        1.69        2.16      1.71 o
  -1   6  16      144.78      136.62      6.18 o
   0   6  16        4.54        4.72      1.99 o
   1   6  16        1.99        0.42      1.27 o
   2   6  16        1.37        0.77      1.38 o
   3   6  16        0.02        0.82      1.45 o
   4   6  16       35.51       43.82      5.02 o
   5   6  16        4.93        0.93      2.02 o
   6   6  16      182.37      184.52      7.20 o
   7   6  16       13.14       17.09      3.04 o
   8   6  16       70.24       82.57      5.56 o
   9   6  16        9.33        8.11      2.81 o
  10   6  16        7.63       16.90      3.51 o
  -9   7  16       12.61       15.62      3.48 o
  -8   7  16       48.55       52.89      7.37 o
  -7   7  16       67.11       60.17      6.13 o
  -6   7  16       19.40       17.57      3.86 o
  -5   7  16        3.81        3.77      2.66 o
  -4   7  16       21.82       22.11      3.71 o
  -3   7  16       28.97       15.58     12.31 o
  -2   7  16      129.51      128.51     13.05 o
  -1   7  16       93.30       88.03      9.49 o
   0   7  16      387.60      415.99     11.47 o
   1   7  16      111.60      129.61      6.01 o
   2   7  16      113.81      115.15     10.91 o
   3   7  16        7.58        4.90      1.81 o
   4   7  16      166.45      159.06      6.44 o
   5   7  16       17.20       17.19      2.70 o
   6   7  16       75.10       70.20      5.03 o
   7   7  16        0.17        1.66      2.35 o
   8   7  16       36.09       38.03      4.34 o
   9   7  16       14.63       15.70      3.30 o
  -8   8  16       11.28       14.10      3.91 o
  -7   8  16       44.30       42.31      5.59 o
  -6   8  16        2.45        2.79      2.64 o
  -5   8  16       19.01       19.32      3.95 o
  -4   8  16       80.90       64.14      6.03 o
  -3   8  16       37.39       35.18      4.50 o
  -2   8  16       10.13       12.49      2.96 o
  -1   8  16      462.59      465.15     12.83 o
   0   8  16       12.33       10.40      2.66 o
   1   8  16      352.30      418.62     11.68 o
   2   8  16        3.17        2.87      3.54 o
   3   8  16        9.32       11.31      2.95 o
   4   8  16      515.30      541.90     11.15 o
   5   8  16        1.04       -2.49      2.75 o
   6   8  16      184.80      210.11     12.07 o
   7   8  16        0.22        4.30      2.31 o
  -5   9  16       86.71       87.01     16.41 o
  -4   9  16       26.14       24.65      4.22 o
  -3   9  16        1.15       -0.27      1.97 o
  -2   9  16        3.24        1.44      4.57 o
  -1   9  16        6.58        9.57      2.91 o
   0   9  16        5.39       10.78      2.88 o
   1   9  16        8.42       13.41      2.98 o
   2   9  16        1.88       -1.99      1.99 o
   3   9  16       59.86       55.52      5.07 o
   4   9  16       10.09       11.62      2.76 o
   5   9  16       71.20       77.94      4.94 o
 -13   1  17        2.42        0.08      2.51 o
 -12   1  17       13.30       13.45      3.29 o
 -11   1  17       25.49       32.73      4.12 o
 -10   1  17        6.98        9.68      2.33 o
  -9   1  17       23.17       20.41      2.70 o
  -8   1  17      135.51      145.06      5.35 o
  -7   1  17      291.83      271.70      5.38 o
  -6   1  17      153.95      159.47      4.15 o
  -5   1  17        0.63        0.62      0.91 o
  -4   1  17      223.07      222.63      3.79 o
  -3   1  17       65.72       69.50      2.09 o
  -2   1  17        6.24        5.16      0.93 o
  -1   1  17      217.58      222.84      2.83 o
   0   1  17      130.85      139.43      3.05 o
   1   1  17      165.05      182.78      3.38 o
   2   1  17       54.74       57.09      1.95 o
   3   1  17      475.16      482.36      5.70 o
   4   1  17       94.17       90.21      2.47 o
   5   1  17       17.63       16.41      1.38 o
   6   1  17      476.35      453.29      6.82 o
   7   1  17        0.04        1.50      1.10 o
   8   1  17       64.98       74.55      4.04 o
   9   1  17        1.43        0.35      1.91 o
  10   1  17       89.57       94.82      5.48 o
  11   1  17        0.73        2.62      2.28 o
  12   1  17        0.03        0.49      2.20 o
 -13   2  17       24.63       13.50      5.25 o
 -12   2  17        3.08        0.68      2.10 o
 -11   2  17       33.95       34.88      3.39 o
 -10   2  17       10.06        8.01      2.33 o
  -9   2  17       40.51       37.22      2.97 o
  -8   2  17      240.27      234.81      5.66 o
  -7   2  17       13.62       16.30      1.74 o
  -6   2  17      252.40      246.70      4.55 o
  -5   2  17       29.73       30.64      1.67 o
  -4   2  17       73.58       74.00      2.28 o
  -3   2  17      546.48      535.04      6.38 o
  -2   2  17      181.72      195.42      3.97 o
  -1   2  17       29.11       26.99      1.92 o
   0   2  17       52.04       46.97      2.12 o
   1   2  17      400.90      412.00      6.95 o
   2   2  17     1395.08     1416.52     14.54 o
   3   2  17      527.78      519.12      6.72 o
   4   2  17       59.47       61.15      3.02 o
   5   2  17       55.24       54.63      3.86 o
   6   2  17      186.00      185.82      7.52 o
   7   2  17       22.12       25.28      2.38 o
   8   2  17      495.64      517.29     11.39 o
   9   2  17       21.39       16.64      3.30 o
  10   2  17        0.02        2.75      2.49 o
  11   2  17        2.01        0.73      2.60 o
  12   2  17        0.14        1.30      2.75 o
 -12   3  17       89.12       97.09      9.24 o
 -11   3  17       18.18       12.53      2.96 o
 -10   3  17        7.13        6.01      2.64 o
  -9   3  17       55.55       58.73      4.00 o
  -8   3  17       19.74       21.49      3.17 o
  -7   3  17      205.14      207.16      6.32 o
  -6   3  17       10.13       11.42      1.53 o
  -5   3  17      349.93      344.72      7.61 o
  -4   3  17      126.59      122.24      3.49 o
  -3   3  17      107.35      102.18      3.16 o
  -2   3  17       48.49       46.57      2.45 o
  -1   3  17       31.93       32.14      1.86 o
   0   3  17      298.51      309.31      4.97 o
   1   3  17        0.35        0.07      1.00 o
   2   3  17      147.24      133.53      3.58 o
   3   3  17       16.75       17.62      1.81 o
   4   3  17       95.75       87.81      2.89 o
   5   3  17       62.03       65.06      3.24 o
   6   3  17        1.27        1.01      1.36 o
   7   3  17        0.87        0.87      1.52 o
   8   3  17       65.02       63.08      5.23 o
   9   3  17       23.66       17.71      4.70 o
  10   3  17       55.66       58.36      5.55 o
  11   3  17        4.33        3.78      2.75 o
  12   3  17        0.27        4.08      3.46 o
 -12   4  17        0.03        4.45      2.77 o
 -11   4  17       57.21       56.27      5.01 o
 -10   4  17       15.55       19.60      3.41 o
  -9   4  17        0.28        1.90      2.16 o
  -8   4  17        3.61        0.68      3.09 o
  -7   4  17       64.43       52.29      4.21 o
  -6   4  17       79.67       79.00      3.64 o
  -5   4  17      115.00      105.14      5.63 o
  -4   4  17       22.30       25.22      2.50 o
  -3   4  17        5.11        6.28      1.47 o
  -2   4  17       50.75       49.35      2.96 o
  -1   4  17        3.09        7.48      1.50 o
   0   4  17      594.14      612.47     10.34 o
   1   4  17        5.35        5.82      1.43 o
   2   4  17      160.96      167.47      4.49 o
   3   4  17       11.47       11.65      1.46 o
   4   4  17      229.16      235.66      4.76 o
   5   4  17      520.22      516.01      8.52 o
   6   4  17       18.97       17.96      2.11 o
   7   4  17       94.05       91.37      4.15 o
   8   4  17        2.13        1.68      1.33 o
   9   4  17       89.37       91.74      5.28 o
  10   4  17       88.11       95.39      6.01 o
  11   4  17       11.89        6.78      2.89 o
 -11   5  17      120.69      102.31      8.13 o
 -10   5  17        0.06       -0.44      3.10 o
  -9   5  17       40.40       41.85      5.39 o
  -8   5  17       13.31       13.41      3.01 o
  -7   5  17        2.28        4.05      2.27 o
  -6   5  17      151.19      150.90      6.05 o
  -5   5  17      214.38      196.83      8.31 o
  -4   5  17      532.56      502.21     13.27 o
  -3   5  17      271.35      257.73      9.72 o
  -2   5  17        5.35        5.66      1.64 o
  -1   5  17      372.71      354.45      9.71 o
   0   5  17      303.99      301.46      8.96 o
   1   5  17      177.56      186.11      5.22 o
   2   5  17        3.62        4.91      1.66 o
   3   5  17       74.07       77.54      4.78 o
   4   5  17       79.22       68.91      4.23 o
   5   5  17       13.92       11.36      2.31 o
   6   5  17        3.45        7.53      2.37 o
   7   5  17       19.26       17.00      4.08 o
   8   5  17        1.33        3.48      2.76 o
   9   5  17       42.67       38.33      4.55 o
  10   5  17       65.24       67.51      5.66 o
 -10   6  17       92.74       96.75      7.99 o
  -9   6  17       92.99      103.73      9.49 o
  -8   6  17       12.08       14.55      3.17 o
  -7   6  17        0.28       -0.09      2.48 o
  -6   6  17       57.14       51.19      5.64 o
  -5   6  17        1.09        5.34      2.69 o
  -4   6  17      697.97      725.85     17.09 o
  -3   6  17      293.29      308.78     10.17 o
  -2   6  17       29.04       28.70      5.82 o
  -1   6  17        0.64        1.27      5.77 o
   0   6  17       52.14       62.39      5.15 o
   1   6  17      166.00      165.04      5.57 o
   2   6  17       52.37       45.35      3.54 o
   3   6  17        0.00       -0.51      2.29 o
   4   6  17        1.59        6.75      2.15 o
   5   6  17       11.22       13.04      2.47 o
   6   6  17       27.42       23.86      3.61 o
   7   6  17        0.27       -0.79      1.92 o
   8   6  17        1.58        0.85      4.13 o
   9   6  17       33.14       41.43      4.73 o
  10   6  17        0.16        5.77      3.69 o
  -9   7  17       15.09        8.12      3.15 o
  -8   7  17       48.41       51.26      6.15 o
  -7   7  17        6.76        7.84      3.20 o
  -6   7  17      141.66      149.95      8.08 o
  -5   7  17        8.60        7.83      2.88 o
  -4   7  17      148.28      166.24      7.99 o
  -3   7  17       22.61       18.00      3.53 o
  -2   7  17        4.91        3.90      4.02 o
  -1   7  17        2.62        3.00      1.90 o
   0   7  17      194.14      220.79      8.29 o
   1   7  17       83.41       82.65      5.38 o
   2   7  17       14.65       14.02      2.42 o
   3   7  17       29.83       35.80      3.43 o
   4   7  17       10.64       15.53      2.58 o
   5   7  17       56.16       45.79      4.54 o
   6   7  17       81.48       93.27      5.91 o
   7   7  17       15.35       23.75      5.86 o
   8   7  17        3.88        8.67      3.22 o
  -7   8  17       30.29       42.85      7.47 o
  -6   8  17        0.30        0.98      2.72 o
  -5   8  17       69.59       62.78      6.20 o
  -4   8  17       44.19       44.55      5.15 o
  -3   8  17       13.51        8.35      4.41 o
  -2   8  17        4.05        6.30      2.60 o
  -1   8  17       62.19       63.07      5.62 o
   0   8  17        1.27        3.28      2.12 o
   1   8  17       17.37       15.24      3.19 o
   2   8  17      126.68      139.26     10.18 o
   3   8  17       20.72       20.04      3.36 o
   4   8  17       15.56       18.95      5.41 o
   5   8  17        1.65       -0.58      1.56 o
   6   8  17      291.54      300.22      9.72 o
   7   8  17       12.24       10.03      3.12 o
  -5   9  17       35.42       40.16      5.50 o
  -4   9  17       18.80       15.15      3.57 o
  -3   9  17        1.15        3.89      2.46 o
  -2   9  17       66.07       66.24      8.01 o
  -1   9  17        3.37        6.33      2.90 o
   0   9  17        5.44        3.41      2.89 o
   1   9  17        2.50        4.40      4.48 o
   2   9  17      104.90       97.19      6.74 o
   3   9  17       23.91       27.92      4.61 o
   4   9  17       10.73       13.37      3.06 o
 -13   0  18       37.06       35.55      6.36 o
 -12   0  18       71.98       74.82      8.65 o
 -11   0  18      104.31      108.98      8.79 o
 -10   0  18        3.15        2.46      3.28 o
  -9   0  18        7.42        3.92      2.18 o
  -8   0  18      458.71      466.51     10.98 o
  -7   0  18       24.39       20.17      3.02 o
  -6   0  18      290.33      283.06      8.11 o
  -5   0  18       20.21       15.84      2.65 o
  -4   0  18      211.75      202.74     10.58 o
  -3   0  18      100.07      109.15      4.69 o
  -2   0  18      327.74      340.78      8.16 o
  -1   0  18      282.38      278.66      6.15 o
   0   0  18       50.71       42.90      2.79 o
   1   0  18      114.36      119.83      4.29 o
   2   0  18      254.25      237.42      4.49 o
   3   0  18      250.59      219.01      5.89 o
   4   0  18      177.01      163.57      5.30 o
   5   0  18      199.31      177.62      5.76 o
   6   0  18        1.69        6.14      1.84 o
   7   0  18       41.16       31.00      3.23 o
   8   0  18      120.60      113.66      5.38 o
   9   0  18       80.01       82.85      6.66 o
  10   0  18      120.19      107.71      7.01 o
  11   0  18       13.18       14.40      5.42 o
  12   0  18        0.35        2.07      4.16 o
 -13   1  18        8.23       11.39      3.36 o
 -12   1  18       29.19       35.26      7.65 o
 -11   1  18       69.84       78.58      8.37 o
 -10   1  18       32.45       33.15      6.01 o
  -9   1  18       44.52       47.67      3.62 o
  -8   1  18       29.52       29.18      2.96 o
  -7   1  18       90.94       88.37      3.32 o
  -6   1  18       22.28       19.23      2.11 o
  -5   1  18       95.92       96.03      3.36 o
  -4   1  18      304.76      275.29      4.79 o
  -3   1  18        3.00        5.58      1.17 o
  -2   1  18      472.99      464.49      5.72 o
  -1   1  18      576.20      634.02      8.06 o
   0   1  18       96.48       97.71      3.07 o
   1   1  18      299.30      342.35      4.77 o
   2   1  18      851.39      852.60      7.76 o
   3   1  18       63.71       62.56      2.34 o
   4   1  18        4.07        3.63      1.34 o
   5   1  18       12.69       10.20      1.35 o
   6   1  18       21.41       13.65      1.81 o
   7   1  18      247.85      247.11      5.71 o
   8   1  18       61.89       58.87      4.79 o
   9   1  18      125.20      137.36      5.91 o
  10   1  18        9.28        5.18      2.47 o
  11   1  18      188.55      208.08      7.72 o
  12   1  18        0.32       -0.62      2.28 o
 -12   2  18      126.62      138.99     10.86 o
 -11   2  18       13.93       16.99      2.77 o
 -10   2  18        4.31        2.24      1.91 o
  -9   2  18        0.12        1.58      1.81 o
  -8   2  18       14.87       12.75      2.50 o
  -7   2  18       50.28       48.73      2.91 o
  -6   2  18       30.08       33.45      2.16 o
  -5   2  18       23.53       21.32      1.76 o
  -4   2  18      243.51      251.84      4.27 o
  -3   2  18       83.84      103.36      2.79 o
  -2   2  18       14.95       18.77      1.55 o
  -1   2  18      376.26      369.64      5.20 o
   0   2  18      244.61      236.35      4.62 o
   1   2  18       84.19       83.47      2.97 o
   2   2  18      757.53      811.02      9.97 o
   3   2  18      249.81      249.37      4.51 o
   4   2  18       31.95       33.46      3.04 o
   5   2  18       65.35       63.10      3.22 o
   6   2  18       88.16       84.51      3.56 o
   7   2  18      378.69      399.51      7.50 o
   8   2  18      370.28      359.12     23.96 o
   9   2  18       28.17       26.77      4.14 o
  10   2  18        0.12        1.21      2.48 o
  11   2  18       26.04       22.04      4.27 o
  12   2  18       10.10       13.54      3.64 o
 -12   3  18       16.48       15.59      3.97 o
 -11   3  18        0.02       -1.39      2.69 o
 -10   3  18       26.38       25.97      3.63 o
  -9   3  18       92.72       91.20      5.47 o
  -8   3  18        2.35        0.77      1.68 o
  -7   3  18      452.70      439.47      9.03 o
  -6   3  18      201.35      187.96      4.60 o
  -5   3  18      109.88       99.52      3.40 o
  -4   3  18      181.41      169.29      4.23 o
  -3   3  18        9.23        8.54      1.49 o
  -2   3  18        0.01        0.17      1.06 o
  -1   3  18      129.28      127.49      3.18 o
   0   3  18        3.07        2.66      1.44 o
   1   3  18        0.05        0.04      0.96 o
   2   3  18      104.99      111.81      3.71 o
   3   3  18        1.23        2.45      1.25 o
   4   3  18       10.54       10.75      1.73 o
   5   3  18       19.14       22.79      2.32 o
   6   3  18       28.43       31.21      2.67 o
   7   3  18       62.80       60.63      3.64 o
   8   3  18      138.39      138.54      5.17 o
   9   3  18       52.51       48.63      5.10 o
  10   3  18        9.46        9.13      3.00 o
  11   3  18        3.50        8.38      3.06 o
 -11   4  18        0.93        2.05      2.62 o
 -10   4  18       91.99      101.21      5.98 o
  -9   4  18        9.17        8.55      2.81 o
  -8   4  18      158.03      149.51      7.74 o
  -7   4  18        9.38        5.44      1.64 o
  -6   4  18       68.69       68.02      8.07 o
  -5   4  18      240.32      218.98      5.76 o
  -4   4  18        2.44        3.85      1.45 o
  -3   4  18      107.35      102.03      4.09 o
  -2   4  18        5.85        3.91      1.39 o
  -1   4  18      166.77      174.12      4.72 o
   0   4  18      439.47      448.82      8.30 o
   1   4  18       12.89       15.26      2.46 o
   2   4  18      452.62      444.84      9.17 o
   3   4  18      487.35      480.07      7.78 o
   4   4  18       20.12       16.85      1.77 o
   5   4  18        0.12        1.69      1.36 o
   6   4  18        6.92        5.56      1.71 o
   7   4  18        0.04       -0.24      2.18 o
   8   4  18       70.05       71.68      5.04 o
   9   4  18       59.42       61.35      4.23 o
  10   4  18      175.91      159.11     14.17 o
  11   4  18        3.86        0.72      2.39 o
 -11   5  18       36.59       39.66      7.59 o
 -10   5  18       34.10       30.80      9.81 o
  -9   5  18       28.86       24.97      4.81 o
  -8   5  18      254.48      259.15      8.58 o
  -7   5  18       25.56       18.74      3.18 o
  -6   5  18        0.20        2.83      2.12 o
  -5   5  18       98.52       87.40      6.16 o
  -4   5  18       11.86       12.79      3.01 o
  -3   5  18        0.01        2.33      1.61 o
  -2   5  18       12.45       11.34      2.07 o
  -1   5  18      201.67      187.26      6.06 o
   0   5  18        3.11        2.69      1.42 o
   1   5  18       83.91       80.75      3.77 o
   2   5  18        0.06        0.49      1.38 o
   3   5  18       33.15       30.91      3.38 o
   4   5  18       19.33       20.28      3.22 o
   5   5  18      297.10      287.86     11.59 o
   6   5  18      140.37      142.30      6.68 o
   7   5  18       33.01       31.86      4.02 o
   8   5  18       96.21       97.96     10.04 o
   9   5  18      225.27      228.88      9.47 o
  10   5  18       82.02       94.28      8.22 o
 -10   6  18       21.21       23.64      4.81 o
  -9   6  18        4.25        7.65      3.89 o
  -8   6  18       57.42       57.72      5.70 o
  -7   6  18       27.33       20.79      4.11 o
  -6   6  18        1.91        8.27      4.35 o
  -5   6  18       18.90       14.16      3.40 o
  -4   6  18       93.52       84.29      6.18 o
  -3   6  18       52.12       58.91      5.45 o
  -2   6  18        2.67        2.48      2.12 o
  -1   6  18        3.18        2.49      2.60 o
   0   6  18       53.74       52.20      3.88 o
   1   6  18       78.58       80.15      6.01 o
   2   6  18        3.75        4.01      1.83 o
   3   6  18        7.67       11.72      2.30 o
   4   6  18       11.59       14.90      2.91 o
   5   6  18       60.01       61.51      5.88 o
   6   6  18       62.92       74.30      5.55 o
   7   6  18       38.26       47.42      4.79 o
   8   6  18      244.16      263.58      9.50 o
   9   6  18       22.17       16.54      3.63 o
  -8   7  18        1.25        4.26      3.15 o
  -7   7  18       25.38       32.16      5.74 o
  -6   7  18        3.75        2.76      3.01 o
  -5   7  18       23.70       20.52      4.08 o
  -4   7  18        6.73        4.11      3.12 o
  -3   7  18        0.65       -0.05      2.05 o
  -2   7  18        2.15        3.16      2.41 o
  -1   7  18      458.99      485.62     14.04 o
   0   7  18        7.83        7.11      2.51 o
   1   7  18       23.92       22.12      4.17 o
   2   7  18        0.60        2.35      1.72 o
   3   7  18       22.39       20.81      2.94 o
   4   7  18      116.06      115.09      7.74 o
   5   7  18        5.46        7.85      2.30 o
   6   7  18       65.68       76.80      6.02 o
   7   7  18        0.10       -2.13      2.13 o
   8   7  18        0.03        5.01      4.83 o
  -7   8  18       24.45       25.67      4.80 o
  -6   8  18      261.34      250.71     10.92 o
  -5   8  18       11.27        8.65      4.30 o
  -4   8  18       57.96       55.31     11.20 o
  -3   8  18       26.06       17.85      6.49 o
  -2   8  18        1.30        1.05      2.12 o
  -1   8  18       27.83       25.54      3.98 o
   0   8  18        0.39        6.93      2.38 o
   1   8  18        1.68        3.88      2.40 o
   2   8  18       20.34       16.73      3.21 o
   3   8  18       64.37       63.40      4.95 o
   4   8  18      446.56      480.06     10.98 o
   5   8  18       13.14       10.17      2.65 o
   6   8  18      285.68      308.58     10.17 o
  -4   9  18       74.22       76.44      7.00 o
  -3   9  18       35.91       38.66      5.42 o
  -2   9  18       45.96       49.80      5.87 o
  -1   9  18        5.21        7.31      2.76 o
   0   9  18        4.23        1.98      2.43 o
   1   9  18        0.24        3.61      2.36 o
   2   9  18       14.62       15.04      3.43 o
   3   9  18        0.02        4.90      2.41 o
 -12   1  19       18.30       20.03      3.58 o
 -11   1  19       27.38       26.81      3.83 o
 -10   1  19        3.49        6.67      2.17 o
  -9   1  19        0.21        0.67      1.84 o
  -8   1  19      124.65      121.27      4.88 o
  -7   1  19      134.56      135.10      4.01 o
  -6   1  19      262.73      265.55      5.46 o
  -5   1  19      567.34      572.29     12.88 o
  -4   1  19        0.25       -0.01      0.98 o
  -3   1  19      171.93      180.15      3.80 o
  -2   1  19        0.24        3.57      0.97 o
  -1   1  19       12.51       12.18      1.72 o
   0   1  19      204.06      215.92      4.43 o
   1   1  19     1706.93     1756.31     13.98 o
   2   1  19        8.81        6.70      1.22 o
   3   1  19       19.27       19.10      1.91 o
   4   1  19        0.54        1.22      1.00 o
   5   1  19        2.49        3.57      1.32 o
   6   1  19      138.65      139.88      4.25 o
   7   1  19       45.92       45.28      4.10 o
   8   1  19        5.28        5.21      1.87 o
   9   1  19        6.68        6.81      2.54 o
  10   1  19       64.12       68.90      5.22 o
  11   1  19      165.14      173.22      7.17 o
  12   1  19       16.65       23.22      3.72 o
 -12   2  19       16.94       12.40      5.25 o
 -11   2  19       35.13       34.67      4.58 o
 -10   2  19       64.07       70.73      6.00 o
  -9   2  19        1.12        2.10      1.84 o
  -8   2  19       25.55       25.92      2.70 o
  -7   2  19        0.98        1.90      1.49 o
  -6   2  19      419.14      406.79      9.19 o
  -5   2  19      164.08      162.19      4.58 o
  -4   2  19        1.02        1.82      1.11 o
  -3   2  19       26.40       30.13      2.46 o
  -2   2  19        0.29       -1.00      1.00 o
  -1   2  19       89.45       87.55      3.00 o
   0   2  19       11.50       16.00      1.65 o
   1   2  19        2.95        1.64      1.16 o
   2   2  19       42.96       42.86      2.57 o
   3   2  19        0.01        0.33      1.14 o
   4   2  19        0.53       -1.16      1.16 o
   5   2  19        3.08        1.39      1.45 o
   6   2  19       58.91       59.15      3.29 o
   7   2  19        5.13        7.42      2.59 o
   8   2  19      365.21      394.88     13.95 o
   9   2  19       18.24        9.05      4.29 o
  10   2  19       11.99       12.15      3.53 o
  11   2  19        0.19        0.30      2.72 o
 -12   3  19       12.27       10.99      3.80 o
 -11   3  19       78.23       78.56      6.71 o
 -10   3  19        0.17        4.33      3.17 o
  -9   3  19       38.81       43.10      4.23 o
  -8   3  19       21.33       23.90      3.32 o
  -7   3  19      206.07      205.76      7.48 o
  -6   3  19        9.40        7.75      1.92 o
  -5   3  19        6.24        7.36      2.14 o
  -4   3  19       63.98       60.49      3.04 o
  -3   3  19        0.26        1.51      1.20 o
  -2   3  19        2.64        3.31      1.26 o
  -1   3  19       36.49       38.61      2.29 o
   0   3  19        6.47        5.16      1.34 o
   1   3  19       32.16       28.61      2.32 o
   2   3  19       98.05       97.57      3.34 o
   3   3  19       66.91       72.68      2.83 o
   4   3  19       50.31       52.57      3.17 o
   5   3  19       13.77       13.77      2.05 o
   6   3  19       48.43       54.58      3.44 o
   7   3  19      146.03      145.12      5.30 o
   8   3  19        1.48       -1.38      2.59 o
   9   3  19       67.73       73.40      6.34 o
  10   3  19       24.16       22.89      4.02 o
  11   3  19        5.30        4.06      3.86 o
 -11   4  19      280.45      299.28      9.51 o
 -10   4  19        6.92        7.15      2.83 o
  -9   4  19       48.65       48.91      4.54 o
  -8   4  19        0.79        2.18      2.27 o
  -7   4  19       53.33       50.70      3.42 o
  -6   4  19      120.93      107.82      4.52 o
  -5   4  19       31.25       30.40      2.88 o
  -4   4  19        1.14        1.75      1.43 o
  -3   4  19       92.84       86.34      5.14 o
  -2   4  19        5.69        8.50      1.78 o
  -1   4  19        0.56        1.32      1.51 o
   0   4  19      233.15      218.80      6.37 o
   1   4  19      107.04      106.22      5.64 o
   2   4  19       29.20       32.65      5.16 o
   3   4  19       46.61       43.96      2.67 o
   4   4  19       28.99       32.07      2.89 o
   5   4  19      305.28      299.82      9.99 o
   6   4  19        1.93        1.98      1.17 o
   7   4  19       16.32       16.89      2.47 o
   8   4  19        1.75       -0.93      1.68 o
   9   4  19      145.17      152.82      5.58 o
  10   4  19       86.14       72.90      6.43 o
  11   4  19        0.91        0.15      2.48 o
 -10   5  19        0.32        0.46      3.31 o
  -9   5  19       28.31       28.79      5.01 o
  -8   5  19        0.23       -1.82      7.55 o
  -7   5  19       40.52       43.21      4.59 o
  -6   5  19       30.66       35.84      3.95 o
  -5   5  19       51.66       55.48      5.09 o
  -4   5  19       14.58       10.69      2.25 o
  -3   5  19       32.05       31.85      3.26 o
  -2   5  19      339.65      328.51      8.21 o
  -1   5  19       64.42       63.78      4.28 o
   0   5  19       93.91       90.81      5.03 o
   1   5  19      286.61      295.44      7.67 o
   2   5  19       41.51       43.88      4.96 o
   3   5  19        0.42       -0.91      1.74 o
   4   5  19       79.89       78.61      4.44 o
   5   5  19       21.77       25.67      4.56 o
   6   5  19       42.46       34.25      4.13 o
   7   5  19        1.79       -1.95      2.07 o
   8   5  19        0.04        4.67      2.62 o
   9   5  19       65.48       52.28     12.87 o
  10   5  19        9.50        8.70      3.08 o
  -9   6  19      121.89      130.33      8.28 o
  -8   6  19        2.90        2.83      2.42 o
  -7   6  19      167.73      181.59     11.42 o
  -6   6  19      139.12      135.74      9.20 o
  -5   6  19        1.27        0.52      2.47 o
  -4   6  19        3.42        3.12      2.39 o
  -3   6  19        8.02        6.65      2.76 o
  -2   6  19        0.54        1.46      1.95 o
  -1   6  19       92.90       92.14     13.38 o
   0   6  19        0.44       -1.35      2.13 o
   1   6  19       69.68       77.83      7.28 o
   2   6  19        3.94        3.78      1.78 o
   3   6  19      161.68      182.53      6.34 o
   4   6  19        6.43        4.11      2.30 o
   5   6  19       79.99       81.38      5.79 o
   6   6  19        6.36       -1.96      5.94 o
   7   6  19       15.83       19.50      3.42 o
   8   6  19       67.13       71.40      6.02 o
   9   6  19      152.15      170.64     10.07 o
  -8   7  19        6.52        2.34      3.10 o
  -7   7  19        1.37        1.70      2.93 o
  -6   7  19        9.50       10.52      3.53 o
  -5   7  19       20.93       20.36      4.10 o
  -4   7  19       12.97        8.70      3.22 o
  -3   7  19      143.05      147.45      7.73 o
  -1   7  19       60.41       65.92      5.24 o
   0   7  19       81.10       86.49      5.96 o
   1   7  19       23.18       23.84      7.61 o
   2   7  19       96.47       93.17      4.94 o
   3   7  19      366.55      384.41     13.93 o
   4   7  19        2.13        4.53      3.17 o
   5   7  19       15.66       16.47      2.76 o
   6   7  19       24.37       33.63      8.16 o
   7   7  19       14.89        7.74      7.14 o
  -6   8  19        1.10        1.36      2.91 o
  -5   8  19        0.01       -0.44      2.32 o
  -4   8  19        1.96        2.69      2.74 o
  -3   8  19       15.34       14.88      5.85 o
  -2   8  19       42.03       38.44      7.25 o
  -1   8  19        6.22        6.74      2.91 o
   0   8  19      232.30      262.18      9.89 o
   1   8  19      109.45      104.25      6.68 o
   2   8  19        7.00       10.66      3.03 o
   3   8  19       36.24       30.66      3.61 o
   4   8  19      209.09      215.37      6.49 o
   5   8  19       42.87       49.65      4.88 o
   6   8  19       45.14       53.72      8.24 o
  -3   9  19       19.78        8.37      3.86 o
  -2   9  19       31.73       42.67      6.02 o
  -1   9  19       37.06       39.57      8.93 o
   0   9  19        1.76        1.64      2.50 o
   1   9  19       27.72       32.78      4.55 o
   2   9  19        0.02        3.19      4.70 o
 -12   0  20      115.21      117.28      9.48 o
 -11   0  20        1.63        1.35      3.37 o
 -10   0  20      301.23      288.34     13.46 o
  -9   0  20        3.17        4.64      2.41 o
  -8   0  20       59.16       56.15      5.82 o
  -7   0  20      575.06      595.09     13.75 o
  -6   0  20      125.83      146.12      6.31 o
  -5   0  20     1061.45     1089.45     18.58 o
  -4   0  20      236.83      218.37      9.00 o
  -3   0  20        0.94        2.48      1.79 o
  -2   0  20       47.31       54.30      3.82 o
  -1   0  20       86.32      107.47      6.39 o
   0   0  20      218.12      222.71      4.45 o
   1   0  20       28.95       20.58      2.03 o
   2   0  20       42.30       47.13      4.22 o
   3   0  20      590.06      574.67     13.21 o
   4   0  20       57.75       50.50      4.60 o
   5   0  20      243.72      229.08      8.40 o
   6   0  20        4.28        2.35      2.82 o
   7   0  20       16.76       12.80      3.24 o
   8   0  20       25.10       21.49      3.80 o
   9   0  20      328.42      366.76     21.25 o
  10   0  20      355.32      361.87     16.90 o
  11   0  20      285.96      297.42     15.71 o
 -12   1  20        0.68        4.31      2.75 o
 -11   1  20       22.64       23.84      3.84 o
 -10   1  20       67.51       74.95      4.96 o
  -9   1  20        1.56        0.60      2.23 o
  -8   1  20        0.56       -0.28      1.70 o
  -7   1  20        2.22        0.04      1.36 o
  -6   1  20       40.91       46.46      3.52 o
  -5   1  20      135.49      143.34      4.04 o
  -4   1  20        5.02        6.90      1.88 o
  -3   1  20        0.44        1.25      1.41 o
  -2   1  20       75.04       63.89      3.13 o
  -1   1  20        0.13        1.12      1.28 o
   0   1  20       13.71       11.96      1.73 o
   1   1  20       13.17       15.46      2.23 o
   2   1  20       95.55       91.24      3.38 o
   3   1  20       22.62       22.98      2.20 o
   4   1  20       45.12       45.14      4.39 o
   5   1  20       34.69       26.00      2.60 o
   6   1  20        1.64        4.31      1.91 o
   7   1  20        7.81        7.71      2.31 o
   8   1  20       24.79       21.98      3.15 o
   9   1  20       15.69       15.01      2.96 o
  10   1  20        3.84        0.55      2.28 o
  11   1  20       13.96       12.73      3.16 o
 -12   2  20      183.45      200.75     12.73 o
 -11   2  20        0.25        2.59      2.87 o
 -10   2  20        3.83        6.54      3.39 o
  -9   2  20       89.81       90.54      6.64 o
  -8   2  20       59.51       64.88      5.62 o
  -7   2  20      185.45      185.70      7.79 o
  -6   2  20       46.74       48.59      9.77 o
  -5   2  20      399.25      405.70      9.11 o
  -4   2  20       28.46       26.57      2.25 o
  -3   2  20       46.81       58.01      4.49 o
  -2   2  20      270.53      261.94      5.59 o
  -1   2  20        3.25        9.16      1.61 o
   0   2  20       24.39       21.50      1.92 o
   1   2  20       21.42       22.94      2.02 o
   2   2  20      964.44     1005.16     11.89 o
   3   2  20       18.40       25.99      2.36 o
   4   2  20        1.12        1.93      1.44 o
   5   2  20       18.94       19.65      2.19 o
   6   2  20       21.20       20.20      2.80 o
   7   2  20      225.30      218.09      9.29 o
   8   2  20      294.20      306.85     10.64 o
   9   2  20        3.23        4.54      2.79 o
  10   2  20       11.06       13.15      3.62 o
  11   2  20       29.00       25.29      4.37 o
 -11   3  20       21.48       15.79      4.03 o
 -10   3  20        6.60       11.31      3.65 o
  -9   3  20      265.62      252.66      9.71 o
  -8   3  20       22.57       25.02      3.50 o
  -7   3  20      356.59      344.93      9.13 o
  -6   3  20        6.57        3.50      2.22 o
  -5   3  20       15.88       20.61      2.49 o
  -4   3  20       82.65       74.30      3.99 o
  -3   3  20       38.76       33.39      2.58 o
  -2   3  20      182.21      184.69      4.68 o
  -1   3  20       64.39       68.90      3.01 o
   0   3  20        3.87        2.26      1.28 o
   1   3  20      532.33      534.39      8.69 o
   2   3  20       73.38       75.90      3.20 o
   3   3  20      141.27      138.55      4.78 o
   4   3  20        1.63        0.71      1.39 o
   5   3  20        1.49        1.38      1.50 o
   6   3  20       80.20       91.24      4.03 o
   7   3  20      178.17      177.49     12.80 o
   8   3  20       22.46       22.36      3.81 o
   9   3  20       46.48       45.08      5.00 o
  10   3  20        0.42       -1.20      2.38 o
  11   3  20        1.19        2.98      2.93 o
 -11   4  20       76.35       81.94      8.14 o
 -10   4  20       20.21       16.32      3.31 o
  -9   4  20        8.66       11.20      2.96 o
  -8   4  20       10.74        7.00      3.02 o
  -7   4  20        1.85        3.11      2.37 o
  -6   4  20        6.69        6.24      2.08 o
  -5   4  20        0.13       -0.44      1.52 o
  -4   4  20        1.70        0.22      1.47 o
  -3   4  20        0.14        1.08      1.57 o
  -2   4  20      204.94      203.77      8.11 o
  -1   4  20        6.57        4.40      1.84 o
   0   4  20      110.16      115.03      4.88 o
   1   4  20      527.31      512.41     12.28 o
   2   4  20        0.00       -0.25      1.68 o
   3   4  20       23.22       22.31      4.11 o
   4   4  20        4.49        3.12      1.39 o
   5   4  20       18.02       18.27      2.18 o
   6   4  20       43.24       45.20      5.02 o
   7   4  20       59.08       61.45      5.26 o
   8   4  20       10.67        6.28      2.64 o
   9   4  20       75.93       77.12      5.58 o
  10   4  20       98.69       93.27     11.93 o
 -10   5  20       58.05       70.86      7.19 o
  -9   5  20       33.81       26.49      5.11 o
  -8   5  20       71.70       66.76      6.73 o
  -7   5  20       80.75       73.97      4.92 o
  -6   5  20       10.94        8.44      2.22 o
  -5   5  20      144.02      137.98      5.93 o
  -4   5  20        5.71        5.06      2.08 o
  -3   5  20      160.41      158.89      6.04 o
  -2   5  20       16.46       19.95      2.80 o
  -1   5  20      194.18      198.93      6.53 o
   0   5  20      116.42      108.31      4.89 o
   1   5  20       12.55       14.26      2.77 o
   2   5  20      184.91      197.94      8.41 o
   3   5  20       54.55       60.86      6.60 o
   4   5  20      120.57      128.06      5.21 o
   5   5  20       12.44        8.99      4.46 o
   6   5  20        0.08       -1.65      1.65 o
   7   5  20        2.95        5.76      4.32 o
   8   5  20       62.90       82.36      5.85 o
   9   5  20       22.90       19.90      3.49 o
  -9   6  20      159.59      171.95      9.50 o
  -8   6  20        4.83        4.40      2.72 o
  -7   6  20       99.04      110.22      6.82 o
  -6   6  20       13.89        8.81      3.40 o
  -5   6  20        6.19        6.80      2.94 o
  -4   6  20       28.05       28.43      4.33 o
  -3   6  20       39.07       43.06      5.01 o
  -2   6  20       12.29       15.52      2.62 o
  -1   6  20       54.47       52.65      5.34 o
   0   6  20        5.65        8.31      2.19 o
   1   6  20       75.97       88.33      4.94 o
   2   6  20        1.96       -0.65      2.73 o
   3   6  20        0.92        3.01      2.24 o
   4   6  20        1.11        4.75      2.02 o
   5   6  20       19.89       15.85      3.18 o
   6   6  20      108.85      130.39      6.75 o
   7   6  20       32.15       28.12      5.89 o
   8   6  20        6.68        9.46      3.10 o
  -8   7  20       22.02       19.22      4.45 o
  -7   7  20        0.21       -0.21      3.05 o
  -6   7  20        4.85        0.53      2.75 o
  -5   7  20       32.76       30.92      6.52 o
  -4   7  20        3.76       -2.13      2.15 o
  -3   7  20      157.02      145.17      7.86 o
  -2   7  20        5.65        4.51      2.67 o
  -1   7  20       13.15        9.01      2.86 o
   0   7  20       98.72      104.87      7.83 o
   1   7  20       50.49       44.54      4.26 o
   2   7  20       14.36       12.10      2.48 o
   3   7  20       54.96       49.21      4.53 o
   4   7  20       44.55       53.61      4.34 o
   5   7  20       56.50       60.39      8.73 o
   6   7  20       14.93       13.64      6.11 o
   7   7  20        8.71        8.56      2.98 o
  -5   8  20        0.97        1.55      2.67 o
  -4   8  20        4.42        4.40      2.94 o
  -3   8  20       12.52       10.20      3.18 o
  -2   8  20       19.63       27.06      4.16 o
  -1   8  20       65.66       80.32      6.90 o
   0   8  20       45.58       45.80      5.22 o
   1   8  20       72.97       88.98      7.84 o
   2   8  20        2.79        9.04      2.39 o
   3   8  20        9.96        7.49      2.86 o
   4   8  20       41.50       38.74      4.16 o
   5   8  20      126.93      135.22      6.96 o
 -12   1  21        1.04        2.88      2.60 o
 -11   1  21        0.03       -0.42      2.26 o
 -10   1  21       96.34      105.67      4.96 o
  -9   1  21       18.21       16.48      2.62 o
  -8   1  21       76.06       72.94      5.70 o
  -7   1  21        7.03        9.76      1.91 o
  -6   1  21        0.14        1.45      1.44 o
  -5   1  21      207.20      222.63      5.02 o
  -4   1  21       82.29       84.08      3.34 o
  -3   1  21       77.16       78.62      2.74 o
  -2   1  21      195.73      189.75      4.91 o
  -1   1  21       10.72        9.37      1.69 o
   0   1  21       72.15       86.02      3.50 o
   1   1  21       23.48       24.77      3.54 o
   2   1  21        1.36        2.10      1.32 o
   3   1  21        0.03       -0.65      1.92 o
   4   1  21       39.29       29.26      3.05 o
   5   1  21       16.10       20.98      3.78 o
   6   1  21      133.24      121.68      5.28 o
   7   1  21       52.07       49.24      4.16 o
   8   1  21       21.20       20.29      3.20 o
   9   1  21        0.57        3.45      2.35 o
  10   1  21       15.39       14.56      3.22 o
  11   1  21       27.66       19.65      5.62 o
 -11   2  21        0.00        3.53      3.01 o
 -10   2  21       21.13       19.78      3.89 o
  -9   2  21        0.03       -1.37      2.67 o
  -8   2  21      497.42      494.65     13.12 o
  -7   2  21       31.92       27.49      4.05 o
  -6   2  21        1.99        1.27      2.47 o
  -5   2  21        1.92       -0.71      2.06 o
  -4   2  21        2.58        2.75      1.31 o
  -3   2  21        8.20        6.39      1.59 o
  -2   2  21        1.55       -0.77      1.23 o
  -1   2  21       91.00       97.44      4.38 o
   0   2  21       14.68       11.63      1.87 o
   1   2  21      236.01      231.52      5.12 o
   2   2  21       33.23       33.53      2.26 o
   3   2  21      166.69      166.12      4.78 o
   4   2  21        6.50        6.17      1.68 o
   5   2  21       55.86       58.39      3.39 o
   6   2  21        9.09       10.63      3.21 o
   7   2  21      144.94      151.09     12.28 o
   8   2  21       79.19       82.22      6.70 o
   9   2  21       11.02       10.90      3.30 o
  10   2  21        0.16        1.13      2.65 o
  11   2  21        7.85       10.39      3.57 o
 -11   3  21      122.27      122.53      7.63 o
 -10   3  21       71.35       75.16     10.73 o
  -9   3  21        2.71        4.97      3.15 o
  -8   3  21       44.88       44.64      5.16 o
  -7   3  21      550.43      549.08     14.14 o
  -6   3  21       30.91       29.96      4.21 o
  -5   3  21        1.02        2.57      1.74 o
  -4   3  21        1.09        1.81      1.49 o
  -3   3  21        2.54        3.00      1.84 o
  -2   3  21       15.02       14.33      2.39 o
  -1   3  21      132.94      131.15      4.47 o
   0   3  21        8.13        8.75      1.65 o
   1   3  21       26.54       22.43      2.25 o
   2   3  21      116.10      113.25      4.07 o
   3   3  21      322.18      330.29      6.10 o
   4   3  21       67.73       67.05      3.54 o
   5   3  21       96.76       93.14      5.23 o
   6   3  21      105.97      112.98      4.79 o
   7   3  21      101.25      102.31      4.70 o
   8   3  21        4.27        4.32      2.60 o
   9   3  21      222.41      243.81      9.80 o
  10   3  21        0.05       -0.41      2.47 o
 -10   4  21       16.63       22.14      4.40 o
  -9   4  21        0.23        1.26      2.52 o
  -8   4  21       35.55       40.74      4.34 o
  -7   4  21       29.15       30.76      3.81 o
  -6   4  21      321.55      320.18      7.81 o
  -5   4  21        0.47        0.22      1.63 o
  -4   4  21        8.97        9.98      2.05 o
  -3   4  21      105.91      104.99      4.96 o
  -2   4  21      227.77      212.29      6.80 o
  -1   4  21       90.20       99.19      4.74 o
   0   4  21      324.66      318.45      9.76 o
   1   4  21       74.69       78.06     11.74 o
   2   4  21       44.71       40.59      4.25 o
   3   4  21       11.52       14.25      1.96 o
   4   4  21      228.58      234.44      5.75 o
   5   4  21        5.66        6.78      1.95 o
   6   4  21       26.21       20.68      3.33 o
   7   4  21        0.08        0.31      1.74 o
   8   4  21       21.67       29.20      3.56 o
   9   4  21       55.15       51.31      5.55 o
  10   4  21      202.16      226.53      9.02 o
 -10   5  21        0.61        0.44      2.87 o
  -9   5  21        0.16       -2.35      5.67 o
  -8   5  21        1.42        2.87      2.53 o
  -7   5  21       74.10       70.45      4.68 o
  -6   5  21        2.61        2.53      2.00 o
  -5   5  21       72.53       65.93      4.94 o
  -4   5  21        1.92        1.73      1.87 o
  -3   5  21        0.92       -0.67      1.63 o
  -2   5  21       67.23       67.85      4.71 o
  -1   5  21       37.34       40.27      3.71 o
   0   5  21        1.28        2.03      1.76 o
   1   5  21        4.68        3.52      1.82 o
   2   5  21       12.55       11.73      2.59 o
   3   5  21       50.23       57.52      5.12 o
   4   5  21       13.56       15.09      2.80 o
   5   5  21        1.20        6.28      2.46 o
   6   5  21        0.67        2.54      2.19 o
   7   5  21       93.66       92.49      5.90 o
   8   5  21        4.64        2.29      3.00 o
   9   5  21       12.62       13.86      5.16 o
  -9   6  21       24.81       38.34      8.54 o
  -8   6  21      384.76      376.30     13.61 o
  -7   6  21      142.08      162.28      7.27 o
  -6   6  21       10.21        8.24      3.16 o
  -5   6  21      130.54      116.37     13.32 o
  -4   6  21       15.21       13.50      3.66 o
  -3   6  21      380.31      373.00      9.74 o
  -2   6  21       87.27       91.99      5.18 o
  -1   6  21       94.40      104.46      5.16 o
   0   6  21       40.71       44.37      5.19 o
   1   6  21      309.14      309.32      8.61 o
   2   6  21       24.17       31.24      3.93 o
   3   6  21        3.15        1.34      3.00 o
   4   6  21        0.79       -0.08      1.79 o
   5   6  21        7.30        4.35      2.73 o
   6   6  21       19.13       19.78      3.63 o
   7   6  21        0.03        3.91      2.74 o
   8   6  21       43.04       45.35     17.92 o
  -7   7  21        1.86       -0.04      3.97 o
  -6   7  21        5.54        2.80      3.07 o
  -5   7  21       16.89       23.17      5.24 o
  -4   7  21        5.62        4.67      2.92 o
  -3   7  21       85.92       74.68      9.75 o
  -2   7  21        6.71        5.43      2.72 o
  -1   7  21       17.35       14.59      3.57 o
   0   7  21        3.22        0.17      1.85 o
   1   7  21       17.78       15.21      2.86 o
   2   7  21       81.89       97.05      5.45 o
   3   7  21       40.12       45.60      4.98 o
   4   7  21        1.93        3.19      2.13 o
   5   7  21       51.99       50.66      6.17 o
   6   7  21        2.26       -0.36      2.47 o
  -5   8  21      242.07      245.95     11.06 o
  -4   8  21        8.02       13.54      3.78 o
  -3   8  21        0.44        2.16      2.46 o
  -2   8  21      107.72      101.51     12.10 o
  -1   8  21        6.44        5.04      2.65 o
   0   8  21       73.90       76.31      6.75 o
   1   8  21        2.41        2.29      2.36 o
   2   8  21        5.74        8.89      2.62 o
   3   8  21       25.63       21.88      3.79 o
   4   8  21       10.26        7.97      2.45 o
 -11   0  22        3.43       -1.95      3.56 o
 -10   0  22        3.15        0.43      3.51 o
  -9   0  22      109.67      127.93      9.07 o
  -8   0  22       54.46       48.17      6.02 o
  -7   0  22      314.29      316.60      9.15 o
  -6   0  22     1789.96     1768.54     27.20 o
  -5   0  22      755.98      794.29     15.33 o
  -4   0  22        1.51        2.38      2.06 o
  -3   0  22        7.06        8.50      2.72 o
  -2   0  22       78.25       86.35      5.98 o
  -1   0  22      286.63      310.33      7.90 o
   0   0  22      391.01      422.63      7.92 o
   1   0  22      150.73      151.40      6.75 o
   2   0  22       10.06        8.26      2.54 o
   3   0  22      157.32      157.31      7.16 o
   4   0  22       40.83       39.13      4.37 o
   5   0  22       12.35        8.73      2.94 o
   6   0  22        0.04       -1.55      1.98 o
   7   0  22      327.07      353.26     16.32 o
   8   0  22       87.18       80.82      6.85 o
   9   0  22       52.27       74.68      9.19 o
  10   0  22      111.43       89.04     10.07 o
  11   0  22        0.49        3.52      4.33 o
 -11   1  22        0.00        1.28      2.31 o
 -10   1  22        3.37        1.64      2.03 o
  -9   1  22       26.20       32.22      3.31 o
  -8   1  22        1.78        1.92      1.93 o
  -7   1  22       58.85       69.21      3.30 o
  -6   1  22      142.98      143.74      4.22 o
  -5   1  22       12.04        9.22      1.69 o
  -4   1  22       10.14       11.40      2.08 o
  -3   1  22       16.73       21.30      2.63 o
  -2   1  22        4.58        3.09      1.83 o
  -1   1  22       10.29       13.87      1.92 o
   0   1  22      279.17      286.07      6.04 o
   1   1  22       38.33       36.23      2.27 o
   2   1  22       56.68       55.10      3.10 o
   3   1  22        0.51       -0.52      1.27 o
   4   1  22      202.27      183.92      6.23 o
   5   1  22        7.60        7.66      3.06 o
   6   1  22       22.11       19.14      2.94 o
   7   1  22       38.32       33.88      3.72 o
   8   1  22       64.29       73.39      5.27 o
   9   1  22       39.14       34.20      3.93 o
  10   1  22       19.63       19.18      3.36 o
  11   1  22        0.83        0.49      2.42 o
 -11   2  22        9.76        8.97      3.38 o
 -10   2  22        0.37        2.30      2.97 o
  -9   2  22       16.20       10.64      4.02 o
  -8   2  22       26.59       16.22      5.15 o
  -7   2  22        0.42        2.18      2.57 o
  -6   2  22      244.11      242.71      8.79 o
  -5   2  22        3.14        0.42      3.99 o
  -4   2  22       57.03       56.39      3.17 o
  -3   2  22       21.85       23.20      2.31 o
  -2   2  22        3.28        1.01      1.32 o
  -1   2  22       95.52      102.11      3.84 o
   0   2  22      657.18      697.50     10.26 o
   1   2  22       31.33       26.43      2.47 o
   2   2  22      377.33      380.01      7.53 o
   3   2  22       89.61       86.56      5.08 o
   4   2  22       24.41       19.84      2.50 o
   5   2  22       20.96       18.02      2.42 o
   6   2  22        7.84        5.29      2.55 o
   7   2  22        4.40        3.43      3.81 o
   8   2  22       12.30       10.39      3.25 o
   9   2  22        2.35        2.10      2.62 o
  10   2  22       40.86       51.29      5.88 o
 -11   3  22        7.05        2.42      3.21 o
 -10   3  22       33.83       36.96      5.18 o
  -9   3  22        1.68       -0.86      2.82 o
  -8   3  22       39.50       30.82      4.63 o
  -7   3  22       87.20       90.84     12.43 o
  -6   3  22      226.72      212.37      8.65 o
  -5   3  22        0.05        0.99      1.83 o
  -4   3  22      226.36      221.61      7.94 o
  -3   3  22       63.64       63.35      5.33 o
  -2   3  22      121.47      119.27     10.75 o
  -1   3  22       33.59       38.70      2.92 o
   0   3  22       23.89       24.65      2.87 o
   1   3  22      401.14      424.31      8.67 o
   2   3  22       10.31        9.24      1.84 o
   3   3  22      197.94      209.68      4.93 o
   4   3  22        0.14        1.30      1.56 o
   5   3  22        2.45        3.81      1.69 o
   6   3  22       62.79       65.05      4.24 o
   7   3  22      132.92      135.10      6.98 o
   8   3  22        0.16       -1.76      2.10 o
   9   3  22       14.38       12.15      3.44 o
  10   3  22        6.95        3.70      2.80 o
 -10   4  22        0.03       -0.22      3.09 o
  -9   4  22       12.41        9.41      3.69 o
  -8   4  22       33.73       22.42      4.36 o
  -7   4  22       72.48       77.48      5.46 o
  -6   4  22      110.83      108.15      4.93 o
  -5   4  22       76.80       77.91      4.58 o
  -4   4  22      191.21      198.07      6.58 o
  -3   4  22      129.20      125.22      5.48 o
  -2   4  22       75.82       74.57      5.76 o
  -1   4  22       58.31       54.82      5.02 o
   0   4  22      417.28      441.36     15.89 o
   1   4  22      139.90      148.88      6.94 o
   2   4  22       25.68       25.31      3.29 o
   3   4  22       10.42        9.05      2.05 o
   4   4  22        0.25        0.88      1.53 o
   5   4  22        0.06       -0.02      1.58 o
   6   4  22        1.70       -0.40      1.71 o
   7   4  22       46.12       49.48      4.81 o
   8   4  22       27.89       25.79      3.29 o
   9   4  22       86.03       89.68      6.03 o
  -9   5  22       86.08       90.24      6.34 o
  -8   5  22       35.66       32.73      4.11 o
  -7   5  22       23.04       24.52      3.20 o
  -6   5  22        0.78        1.33      1.88 o
  -5   5  22        1.41        0.67      1.96 o
  -4   5  22       57.00       62.94      4.85 o
  -3   5  22        2.47        2.69      1.96 o
  -2   5  22      113.69      104.23      8.02 o
  -1   5  22       19.44       18.95      2.89 o
   0   5  22        0.37       -0.64      1.93 o
   1   5  22       40.79       48.24      4.83 o
   2   5  22       10.93        8.66      5.49 o
   3   5  22       41.60       39.90      6.61 o
   4   5  22        1.79       -1.54      1.54 o
   5   5  22       37.10       37.43     14.87 o
   6   5  22        9.96        6.71      6.12 o
   7   5  22       86.38       84.23     18.99 o
   8   5  22       25.85       33.47      4.43 o
  -8   6  22        4.50        4.47      3.80 o
  -7   6  22       29.27       30.09      4.28 o
  -6   6  22       17.33       16.65      4.11 o
  -5   6  22        7.30        8.82      3.43 o
  -4   6  22      270.42      269.38      8.60 o
  -3   6  22        1.79        4.02      2.12 o
  -2   6  22        5.77        5.42      2.26 o
  -1   6  22        8.35        3.26      2.07 o
   0   6  22       21.07       24.32      3.28 o
   1   6  22        2.80        0.60      2.06 o
   2   6  22       56.95       49.76      5.18 o
   3   6  22       10.09        7.06      5.87 o
   4   6  22        5.36        1.38      3.31 o
   5   6  22       21.19        7.77      9.02 o
   6   6  22        2.34        0.05      2.08 o
   7   6  22        1.16       -0.22      5.12 o
  -6   7  22        0.21       -1.04      2.68 o
  -5   7  22        1.02        2.73      2.76 o
  -4   7  22       19.97       21.27      5.57 o
  -3   7  22      358.18      370.57     13.06 o
  -2   7  22       76.78       73.06      6.80 o
  -1   7  22       76.41       81.87      5.67 o
   0   7  22       79.88       73.87      5.43 o
   1   7  22       68.43       68.01      5.14 o
   2   7  22       17.73       19.95      3.63 o
   3   7  22       15.33       17.13      3.31 o
   4   7  22       42.23       39.84      5.09 o
   5   7  22       25.58       23.29      3.93 o
   6   7  22        3.68        5.36      2.78 o
  -4   8  22        2.75        0.71      2.84 o
  -3   8  22       55.99       51.57      9.39 o
  -2   8  22        4.97        2.28      2.61 o
  -1   8  22       63.55       69.28      6.69 o
   0   8  22       11.33        9.92      5.10 o
   1   8  22        5.40        4.71      2.24 o
   2   8  22        3.95        1.66      5.36 o
   3   8  22       17.01       13.19      7.13 o
 -11   1  23       31.22       19.52      5.46 o
 -10   1  23        0.06        1.35      2.04 o
  -9   1  23        2.36        0.76      1.96 o
  -8   1  23       10.21       11.15      2.41 o
  -7   1  23       17.29       17.58      2.93 o
  -6   1  23       59.39       60.29      4.58 o
  -5   1  23      146.96      148.57      4.20 o
  -4   1  23       10.88       10.95      2.68 o
  -3   1  23      113.87      124.70      4.91 o
  -2   1  23        2.20        1.26      1.44 o
  -1   1  23      448.16      471.82      8.17 o
   0   1  23       16.24       17.09      2.13 o
   1   1  23       81.59       80.30      2.94 o
   2   1  23        2.00        4.75      1.54 o
   3   1  23      213.35      199.33      6.48 o
   4   1  23      153.06      152.59      5.84 o
   5   1  23        1.09       -1.37      1.80 o
   6   1  23        0.40        2.09      2.07 o
   7   1  23       15.80       11.03      2.76 o
   8   1  23      254.18      262.37      9.22 o
   9   1  23       34.60       38.55      4.56 o
  10   1  23       51.20       50.38      4.91 o
 -11   2  23        9.15       13.79      3.64 o
 -10   2  23       72.61       76.62      6.39 o
  -9   2  23        3.23       -1.44      2.64 o
  -8   2  23       54.82       50.09      5.24 o
  -7   2  23       19.63       21.99      3.97 o
  -6   2  23       33.17       23.84      3.89 o
  -5   2  23        2.19        0.58      2.43 o
  -4   2  23       87.67       84.17      3.74 o
  -3   2  23      250.04      252.14      5.86 o
  -2   2  23       39.45       42.07      3.08 o
  -1   2  23      101.38       95.20      3.85 o
   0   2  23       69.27       73.16      3.59 o
   1   2  23       37.85       38.15      2.89 o
   2   2  23      498.54      501.48      7.53 o
   3   2  23       36.10       35.51      3.15 o
   4   2  23        1.43        2.13      1.69 o
   5   2  23      103.26      100.46      6.04 o
   6   2  23       23.52       21.85      3.86 o
   7   2  23       23.45       14.72      3.51 o
   8   2  23       26.36       25.98      4.32 o
   9   2  23       16.56        9.57      3.54 o
  10   2  23        1.08        0.28      2.78 o
 -10   3  23       64.91       68.43     10.42 o
  -9   3  23       65.45       64.40      6.10 o
  -8   3  23       43.09       52.29      6.89 o
  -7   3  23       58.09       61.71      9.25 o
  -6   3  23        1.24        4.83      3.03 o
  -5   3  23      100.82      100.48      5.28 o
  -4   3  23       42.47       38.88      3.67 o
  -3   3  23      149.59      147.55     11.21 o
  -2   3  23        0.14       -0.30      2.83 o
  -1   3  23        0.17       -0.25      1.38 o
   0   3  23      121.60      129.78      7.42 o
   1   3  23      134.40      132.14      4.89 o
   2   3  23        7.95        7.73      1.97 o
   3   3  23      305.31      293.09      7.42 o
   4   3  23       32.64       33.08      3.22 o
   5   3  23       13.62       17.12      2.60 o
   6   3  23       19.58       16.12      2.57 o
   7   3  23        2.82        2.45      4.51 o
   8   3  23      106.79      100.07      6.83 o
   9   3  23       55.78       59.10      5.96 o
 -10   4  23        5.39        5.80      3.57 o
  -9   4  23       48.41       42.75      5.55 o
  -8   4  23        0.11       -1.45      3.75 o
  -7   4  23       35.44       35.61      4.91 o
  -6   4  23       65.13       72.68      5.34 o
  -5   4  23        0.02       -0.14      2.04 o
  -4   4  23        0.02        1.04      1.95 o
  -3   4  23       39.78       34.48      4.32 o
  -2   4  23       14.92       17.73      3.40 o
  -1   4  23        5.00        5.85      3.51 o
   0   4  23      134.10      126.19      6.52 o
   1   4  23        0.57       -1.01      1.88 o
   2   4  23      258.73      268.07      9.26 o
   3   4  23       21.65       17.04      2.47 o
   4   4  23       10.05        7.16      1.96 o
   5   4  23      130.12      137.46      5.18 o
   6   4  23       89.23       86.88      5.10 o
   7   4  23       40.93       41.06      3.57 o
   8   4  23       10.78        4.03      2.59 o
   9   4  23       24.89       21.26      6.22 o
  -9   5  23        4.99        4.24      3.62 o
  -8   5  23       30.58       30.66      4.17 o
  -7   5  23       64.86       68.55      5.45 o
  -6   5  23       93.75      102.71      6.88 o
  -5   5  23        4.54        6.67      2.42 o
  -4   5  23      195.51      192.20      7.23 o
  -3   5  23       45.34       35.71      3.81 o
  -2   5  23        5.36        4.50      3.72 o
  -1   5  23        3.64       -0.34      2.08 o
   0   5  23      150.95      132.23      6.96 o
   1   5  23       16.10        7.92      2.99 o
   2   5  23        0.77        2.44      3.82 o
   3   5  23       20.74       15.01      3.39 o
   4   5  23       42.21       38.57      4.53 o
   5   5  23        4.32        3.81      2.78 o
   6   5  23        6.75        3.44      6.55 o
   7   5  23       11.61        7.35      2.99 o
   8   5  23       49.11       50.80      8.10 o
  -7   6  23      117.89      116.84      5.96 o
  -6   6  23       76.19       86.53      6.19 o
  -5   6  23       12.86       11.56      5.60 o
  -4   6  23      275.86      271.22      8.75 o
  -3   6  23      342.02      376.35     10.26 o
  -2   6  23       29.44       29.14      3.86 o
  -1   6  23        1.63        4.87      2.88 o
   0   6  23       27.42       33.58      9.38 o
   1   6  23      113.23      106.62     16.52 o
   2   6  23       46.91       54.12      5.30 o
   3   6  23        0.76       -2.06      2.06 o
   4   6  23        2.72        3.13      2.24 o
   5   6  23        0.09        3.57      2.52 o
   6   6  23        0.04        3.49      2.71 o
   7   6  23      129.75      144.89      7.51 o
  -6   7  23       78.68       87.08     17.86 o
  -5   7  23       44.21       46.52      6.05 o
  -4   7  23        6.60        4.69      3.05 o
  -3   7  23        0.51       -1.64      2.59 o
  -2   7  23       39.03       51.93      7.46 o
  -1   7  23        7.78        8.78      3.18 o
   0   7  23       81.26       87.02      7.42 o
   1   7  23      101.76       95.76      6.57 o
   2   7  23       67.13       61.99      7.41 o
   3   7  23        0.54        1.89      2.59 o
   4   7  23       30.03       29.45      3.66 o
   5   7  23       87.68       78.25      6.45 o
  -2   8  23       12.70        8.72      3.28 o
  -1   8  23      120.75      126.51     14.06 o
   0   8  23        8.64        9.99      2.73 o
   1   8  23        5.81        5.94      4.40 o
   2   8  23       10.84        6.96      5.08 o
 -11   0  24       68.66       61.26      7.58 o
 -10   0  24       15.09       24.06      5.24 o
  -9   0  24       26.90       34.34      5.82 o
  -8   0  24       51.42       54.40      4.64 o
  -7   0  24       35.49       40.30      4.21 o
  -6   0  24      225.34      232.46     10.19 o
  -5   0  24      139.87      135.00      7.36 o
  -4   0  24       76.61       77.50      4.99 o
  -3   0  24        0.10        1.64      1.95 o
  -2   0  24        8.27        3.44      1.99 o
  -1   0  24      451.13      470.82     17.06 o
   0   0  24      226.78      217.85     11.50 o
   1   0  24       24.55       29.64      5.65 o
   2   0  24       60.15       54.41      7.72 o
   3   0  24      290.75      305.92     10.33 o
   4   0  24       10.21        6.54      2.71 o
   5   0  24        1.45        2.84      2.40 o
   6   0  24        0.02       -2.44      3.60 o
   7   0  24       26.71       42.67      7.27 o
   8   0  24        5.25        3.86      4.55 o
   9   0  24      284.63      311.76     16.07 o
  10   0  24       11.33        7.67      4.81 o
 -11   1  24      200.70      197.58     12.13 o
 -10   1  24        0.47       -2.57      3.42 o
  -9   1  24       17.54       22.76      7.16 o
  -8   1  24        1.73        4.83      2.86 o
  -7   1  24       41.37       51.89      4.97 o
  -6   1  24      150.10      156.58      5.49 o
  -5   1  24        0.02        1.86      1.93 o
  -4   1  24      269.22      278.86      7.17 o
  -3   1  24        0.10        2.77      1.93 o
  -2   1  24       45.11       56.41      5.10 o
  -1   1  24       73.05       80.12      3.89 o
   0   1  24      124.35      129.98      4.34 o
   1   1  24       22.15       22.24      2.59 o
   2   1  24      225.40      222.47      5.31 o
   3   1  24      152.08      160.86      6.08 o
   4   1  24        0.52        1.67      2.02 o
   5   1  24        1.09        1.26      2.10 o
   6   1  24        2.37        0.41      2.31 o
   7   1  24       84.80       81.64      5.54 o
   8   1  24       52.21       49.01      6.21 o
   9   1  24      174.54      182.68      9.89 o
  10   1  24        0.56        1.53      3.10 o
 -10   2  24        6.11        4.13      4.28 o
  -9   2  24      169.00      161.46      7.89 o
  -8   2  24        0.02       -2.66      2.66 o
  -7   2  24      229.50      247.67     20.34 o
  -6   2  24       26.80       19.65      3.80 o
  -5   2  24      166.26      180.11      7.83 o
  -4   2  24       64.60       62.20      5.90 o
  -3   2  24       25.70       27.07      2.55 o
  -2   2  24      302.32      318.49      6.76 o
  -1   2  24       79.96       74.48      5.87 o
   0   2  24      145.09      157.02      4.78 o
   1   2  24        0.68        0.27      1.51 o
   2   2  24      264.12      262.77      6.14 o
   3   2  24      150.75      148.69      7.06 o
   4   2  24        2.00        2.76      1.77 o
   5   2  24       29.44       21.58      3.75 o
   6   2  24       68.17       67.99      6.49 o
   7   2  24      177.14      163.94      8.45 o
   8   2  24      251.40      241.30     10.12 o
   9   2  24       23.34       14.73      6.64 o
 -10   3  24        0.03        2.34      3.13 o
  -9   3  24      376.36      387.80     12.47 o
  -8   3  24      142.48      122.00      8.17 o
  -7   3  24       76.20       82.13      6.63 o
  -6   3  24      245.59      240.62      9.38 o
  -5   3  24       11.81        8.70      3.27 o
  -4   3  24       14.77       14.98      2.83 o
  -3   3  24       21.01       21.04      3.35 o
  -2   3  24      193.24      194.79      7.00 o
  -1   3  24       38.96       39.52      2.85 o
   0   3  24        0.49        3.64      2.02 o
   1   3  24       79.12       84.95      4.87 o
   2   3  24       18.42       16.13      2.13 o
   3   3  24       47.75       43.43      3.54 o
   4   3  24       69.79       72.04      4.21 o
   5   3  24        9.24        5.75      2.14 o
   6   3  24        2.81        3.37      2.45 o
   7   3  24        3.55        2.40      2.63 o
   8   3  24       13.16        9.12      3.21 o
   9   3  24        0.17        1.02      2.61 o
  -9   4  24       23.46       25.44      5.06 o
  -8   4  24       71.93       55.19     10.98 o
  -7   4  24       40.69       44.85      6.50 o
  -6   4  24       16.59        7.84      3.56 o
  -5   4  24        0.64        1.21      2.02 o
  -4   4  24       12.27       12.63      2.76 o
  -3   4  24       59.58       58.95      5.54 o
  -2   4  24        2.98        3.49      2.38 o
  -1   4  24       25.56       26.90      3.97 o
   0   4  24      193.18      190.93     13.24 o
   1   4  24      235.31      240.92     21.37 o
   2   4  24       35.23       27.23      4.03 o
   3   4  24        3.22        1.47      2.03 o
   4   4  24        6.73        4.46      2.56 o
   5   4  24       60.59       55.25      5.33 o
   6   4  24        3.28        6.03      2.08 o
   7   4  24        0.69        0.41      1.80 o
   8   4  24       13.27       16.07      5.45 o
  -8   5  24      153.73      159.76      8.69 o
  -7   5  24        6.00        2.91      3.40 o
  -6   5  24       26.27       31.38      4.02 o
  -5   5  24       39.01       40.67      4.26 o
  -4   5  24       28.82       21.28      3.98 o
  -3   5  24       37.97       50.67      7.56 o
  -2   5  24        2.03       -0.38      3.33 o
  -1   5  24       37.92       45.07      6.23 o
   0   5  24        8.41        5.56      2.86 o
   1   5  24      185.14      178.83     19.59 o
   2   5  24        6.37        4.50      2.61 o
   3   5  24       46.14       48.96      4.19 o
   4   5  24        1.71        2.64      2.44 o
   5   5  24       73.54       73.65      6.26 o
   6   5  24        8.23        7.41      3.96 o
   7   5  24        0.00       -1.30      2.46 o
  -7   6  24       39.82       33.92      3.77 o
  -6   6  24       21.93       24.54      3.89 o
  -5   6  24        2.24        0.92      2.33 o
  -4   6  24      105.34       93.41      7.12 o
  -3   6  24        9.49        6.67      2.52 o
  -2   6  24       13.22       12.25      2.88 o
  -1   6  24        0.47       -1.02      2.11 o
   0   6  24       35.39       34.33      6.64 o
   1   6  24       66.17       58.65      5.68 o
   2   6  24       18.58        9.92      3.13 o
   3   6  24        2.52       -0.01      1.72 o
   4   6  24        2.58        3.93      2.53 o
   5   6  24       12.37       20.32      6.87 o
   6   6  24      115.74      119.96      7.04 o
  -5   7  24        2.09        5.82      3.57 o
  -4   7  24        8.09        3.04      3.47 o
  -3   7  24        7.04        6.29      2.65 o
  -2   7  24        4.97        4.61      2.33 o
  -1   7  24      267.91      295.21     14.66 o
   0   7  24       78.28       83.04      6.84 o
   1   7  24       10.11       13.79      3.29 o
   2   7  24       18.69       17.26      5.04 o
   3   7  24        8.99       15.20      6.03 o
   4   7  24       17.19       17.86      3.08 o
 -10   1  25       12.47        8.52      4.49 o
  -9   1  25       36.55       37.64      6.10 o
  -8   1  25        9.45        5.50      3.00 o
  -7   1  25       29.22       29.99      4.24 o
  -6   1  25       29.33       33.87      4.08 o
  -5   1  25      262.76      262.72      7.12 o
  -4   1  25        7.25        8.41      2.28 o
  -3   1  25        4.87        4.38      2.06 o
  -2   1  25        0.98       -0.07      1.82 o
  -1   1  25       11.08       10.10      2.54 o
   0   1  25       22.11       24.11      2.10 o
   1   1  25      216.69      212.01      7.65 o
   2   1  25       11.42       13.51      2.68 o
   3   1  25      118.94      112.41      6.37 o
   4   1  25       19.42       20.89      3.13 o
   5   1  25        3.25        5.57      2.28 o
   6   1  25       92.74       92.55      5.55 o
   7   1  25        1.61        1.55      3.53 o
   8   1  25        0.80        0.37      2.69 o
   9   1  25       66.43       54.28      4.92 o
 -10   2  25        3.07        7.08      3.28 o
  -9   2  25       14.00        4.92      3.60 o
  -8   2  25        2.85        7.39      3.81 o
  -7   2  25       18.64       19.10      3.84 o
  -6   2  25        4.18        1.70      2.70 o
  -5   2  25        1.49       -1.96      2.65 o
  -4   2  25        4.65        3.71      1.93 o
  -3   2  25       35.20       34.89      2.91 o
  -2   2  25        0.49       -0.53      1.52 o
  -1   2  25       21.81       21.70      2.79 o
   0   2  25       60.39       64.67      6.10 o
   1   2  25       14.45       14.23      1.94 o
   2   2  25      489.42      501.01      8.92 o
   3   2  25       61.40       61.27      3.53 o
   4   2  25        9.36        5.68      2.66 o
   5   2  25       14.53       16.44      7.89 o
   6   2  25       46.70       40.02      4.93 o
   7   2  25       23.50       30.12      8.51 o
   8   2  25      147.51      144.73      8.06 o
   9   2  25        0.59       -0.51      4.57 o
  -9   3  25       54.48       56.51      5.98 o
  -8   3  25       16.75       17.28      4.12 o
  -7   3  25      129.19      131.59     13.97 o
  -6   3  25        0.97        5.47      3.17 o
  -5   3  25       70.76       63.41      5.80 o
  -4   3  25        1.60        1.35      2.10 o
  -3   3  25        9.60       11.27      2.60 o
  -2   3  25        1.45        0.25      1.91 o
  -1   3  25       76.84       79.74      6.16 o
   0   3  25       73.22       84.78      4.31 o
   1   3  25        1.41        1.51      1.71 o
   2   3  25        0.06       -0.22      1.54 o
   3   3  25      120.85      114.98      4.91 o
   4   3  25       14.22       13.86      2.53 o
   5   3  25        3.92        4.42      2.06 o
   6   3  25       79.35       89.50      6.32 o
   7   3  25        4.96        6.18      2.80 o
   8   3  25       16.56        7.58      4.95 o
  -9   4  25        1.80        6.14      3.57 o
  -8   4  25        9.48       11.71      4.43 o
  -7   4  25        6.42        4.97      4.44 o
  -6   4  25       26.84       25.78      4.53 o
  -5   4  25       62.88       55.59      4.73 o
  -4   4  25       19.90       15.25      3.00 o
  -3   4  25       12.34       12.89      2.81 o
  -2   4  25       43.40       54.94      6.04 o
  -1   4  25       84.42       79.13      6.39 o
   0   4  25      580.68      614.95     15.31 o
   1   4  25       34.81       32.12      8.97 o
   2   4  25       55.15       50.63      5.31 o
   3   4  25        7.87        6.70      2.28 o
   4   4  25        0.07        4.66      4.07 o
   5   4  25      233.55      229.80      8.97 o
   6   4  25        0.02        3.64      2.57 o
   7   4  25       25.47       19.10      5.72 o
   8   4  25       11.30       11.90      5.07 o
  -8   5  25       78.93      101.69      8.08 o
  -7   5  25       14.66       11.81      4.02 o
  -6   5  25      128.95      140.30      6.67 o
  -5   5  25       23.59       26.77      3.81 o
  -4   5  25        0.45        0.90      2.53 o
  -3   5  25        0.01        3.31      4.22 o
  -2   5  25       32.44       29.13      4.34 o
  -1   5  25        1.57        1.35      2.31 o
   0   5  25       30.40       38.28      4.83 o
   1   5  25      121.20      121.44      6.91 o
   2   5  25       33.63       31.12      6.91 o
   3   5  25        1.55        0.40      2.04 o
   4   5  25        7.76        4.94      2.80 o
   5   5  25        0.71        5.41      2.75 o
   6   5  25       34.42       34.53      9.46 o
   7   5  25        2.02        1.74      2.71 o
  -6   6  25       41.94       41.37      5.62 o
  -5   6  25        4.37        3.63      2.93 o
  -4   6  25       67.15       67.94      6.54 o
  -3   6  25        6.74        7.97      3.08 o
  -2   6  25       54.24       56.87      5.81 o
  -1   6  25        1.43        2.47      2.62 o
   0   6  25       77.33       77.64      6.64 o
   1   6  25        0.59        1.37      3.66 o
   2   6  25       21.97       19.00      3.78 o
   3   6  25       66.30       71.47      5.13 o
   4   6  25        0.07        0.17      2.04 o
   5   6  25        1.29        2.81      3.26 o
  -4   7  25        5.89        3.39      3.49 o
  -3   7  25        2.24        4.98      2.56 o
  -2   7  25       52.91       57.82      8.44 o
  -1   7  25      113.47      135.59      7.76 o
   0   7  25       17.91       19.68      3.90 o
   1   7  25        7.93       10.46      3.79 o
   2   7  25        2.80       -0.09      2.12 o
   3   7  25       44.87       49.68      6.57 o
 -10   0  26       85.46       86.59      7.84 o
  -9   0  26       20.23       21.20      4.70 o
  -8   0  26       11.25        9.65      2.85 o
  -7   0  26       58.25       59.07     11.54 o
  -6   0  26      277.84      291.19      8.86 o
  -5   0  26      422.56      432.21     14.00 o
  -4   0  26       91.49      102.73      5.48 o
  -3   0  26       20.16        8.83      4.59 o
  -2   0  26      161.56      150.79     10.17 o
  -1   0  26       29.95       22.72      5.61 o
   0   0  26      267.09      298.10     14.07 o
   1   0  26        7.76        8.11      4.50 o
   2   0  26      175.05      173.98     10.92 o
   3   0  26      125.47      110.62      9.39 o
   4   0  26       35.21       47.91      7.35 o
   5   0  26        0.43        0.95      4.02 o
   6   0  26        0.38       -2.17      3.69 o
   7   0  26      264.05      299.19     15.52 o
   8   0  26        1.83       -1.96      3.74 o
   9   0  26      108.19      130.09     11.02 o
 -10   1  26        2.33        7.93      4.43 o
  -9   1  26       16.70       19.49      3.72 o
  -8   1  26       40.48       44.01      4.78 o
  -7   1  26       30.88       28.90      4.17 o
  -6   1  26      103.07      107.25      4.89 o
  -5   1  26        7.28        6.73      2.41 o
  -4   1  26      424.32      452.59      9.57 o
  -3   1  26       32.04       30.07      3.21 o
  -2   1  26      178.05      181.20      5.98 o
  -1   1  26       13.57       15.59      2.62 o
   0   1  26       73.58       76.74      4.28 o
   1   1  26      238.28      252.26      7.71 o
   2   1  26        5.19        3.79      2.62 o
   3   1  26        0.15        0.29      1.94 o
   4   1  26        7.42        5.02      2.36 o
   5   1  26        0.03       -1.47      2.06 o
   6   1  26        0.01       -1.95      1.95 o
   7   1  26        5.41        7.47      2.73 o
   8   1  26      130.16      135.85      9.14 o
   9   1  26       25.51       19.66      4.21 o
  -9   2  26       32.42       31.64      4.55 o
  -8   2  26        0.15        3.81      3.01 o
  -7   2  26      118.59      132.05      8.22 o
  -6   2  26      113.49      115.14      6.74 o
  -5   2  26      189.81      194.26      8.38 o
  -4   2  26        3.47        1.65      2.84 o
  -3   2  26       22.06       25.86      2.95 o
  -2   2  26       82.77       86.58      6.46 o
  -1   2  26       78.07       79.71      3.98 o
   0   2  26        0.01        0.75      1.67 o
   1   2  26        2.14        0.87      1.48 o
   2   2  26       65.49       62.97      3.71 o
   3   2  26       29.20       24.78      2.90 o
   4   2  26       29.20       31.51      4.36 o
   5   2  26        0.11       -1.09      2.22 o
   6   2  26        1.08        0.49      2.43 o
   7   2  26       77.52       66.92      6.39 o
   8   2  26      209.63      208.51     11.08 o
  -9   3  26       16.98       10.57      6.68 o
  -8   3  26       74.37       78.47      6.79 o
  -7   3  26       20.20       15.76      4.01 o
  -6   3  26       30.36       21.37      4.12 o
  -5   3  26      189.06      187.77     17.06 o
  -4   3  26      218.27      207.95      7.32 o
  -3   3  26      100.59       92.66      5.45 o
  -2   3  26       89.48       88.04      5.26 o
  -1   3  26       90.26       96.49      5.14 o
   0   3  26       41.30       41.61      3.47 o
   1   3  26      194.71      202.68      6.36 o
   2   3  26      106.47      108.14      4.16 o
   3   3  26       24.47       32.11      3.24 o
   4   3  26       13.63       15.39      3.64 o
   5   3  26       14.89       13.47      3.22 o
   6   3  26        0.17        1.97      2.51 o
   7   3  26        0.00       -2.18      2.36 o
   8   3  26        0.16       -2.27      2.27 o
  -8   4  26       48.57       35.58      5.19 o
  -7   4  26        0.68        2.46      3.22 o
  -6   4  26       42.21       44.85      6.04 o
  -5   4  26        0.36        1.25      2.26 o
  -4   4  26        8.23        6.67      2.60 o
  -3   4  26       26.36       29.99      7.31 o
  -2   4  26        7.12       11.28      3.25 o
  -1   4  26       31.79       37.27      4.97 o
   0   4  26       49.42       42.39      4.90 o
   1   4  26       63.84       64.75      5.82 o
   2   4  26       96.48      100.51      9.69 o
   3   4  26       33.19       30.35      4.20 o
   4   4  26       41.95       37.94      6.09 o
   5   4  26       25.88       23.69      5.10 o
   6   4  26       18.94       16.99      4.09 o
   7   4  26        9.27       11.13      4.82 o
  -7   5  26       19.64       22.89      4.71 o
  -6   5  26       44.17       48.46      5.76 o
  -5   5  26       44.37       45.04      4.68 o
  -4   5  26       17.54       21.61      4.25 o
  -3   5  26       12.06        6.97      5.13 o
  -2   5  26        6.72        8.85      3.97 o
  -1   5  26       49.31       53.73      6.62 o
   0   5  26       73.26       78.33      6.67 o
   1   5  26       74.00       67.19      6.09 o
   2   5  26      149.80      154.84      7.80 o
   3   5  26       16.38       12.19      3.40 o
   4   5  26        0.05        2.79      2.62 o
   5   5  26      117.85      128.72      7.22 o
   6   5  26       47.61       54.51      5.54 o
  -5   6  26       27.79       15.96      4.11 o
  -4   6  26        1.76        0.82      2.70 o
  -3   6  26      151.05      166.10      8.60 o
  -2   6  26       33.32       29.09      4.76 o
  -1   6  26       53.01       57.06      9.86 o
   0   6  26       27.18       25.51      4.28 o
   1   6  26       72.25       70.52      6.40 o
   2   6  26        4.20        3.15      2.87 o
   3   6  26        9.08        7.19      2.54 o
   4   6  26       53.68       62.92      6.86 o
  -2   7  26      196.40      230.68     14.11 o
  -1   7  26       14.95       17.22      3.94 o
   0   7  26       34.47       29.24      4.72 o
   1   7  26        2.09        1.29      2.43 o
  -9   1  27        2.46        3.29      2.94 o
  -8   1  27       60.02       58.54      5.41 o
  -7   1  27        7.00        6.76      3.40 o
  -6   1  27       84.34       84.43      6.14 o
  -5   1  27      415.24      442.54      9.49 o
  -4   1  27      112.25      109.18      4.97 o
  -3   1  27       41.50       41.80      3.63 o
  -2   1  27        0.67       -0.17      1.95 o
  -1   1  27      137.44      147.46      4.40 o
   0   1  27      239.14      238.23      9.08 o
   1   1  27        2.94        3.76      2.88 o
   2   1  27       21.01       26.26      3.43 o
   3   1  27       13.31       21.19      4.93 o
   4   1  27       59.28       51.93      4.52 o
   5   1  27        6.84        9.17      2.90 o
   6   1  27        2.89        4.89      2.51 o
   7   1  27       57.61       64.39      6.51 o
   8   1  27       52.99       54.40      6.71 o
  -9   2  27        7.68        2.52      3.09 o
  -8   2  27      139.81      154.29      7.66 o
  -7   2  27        5.50        5.68      3.12 o
  -6   2  27       57.05       53.15      8.89 o
  -5   2  27       38.77       35.56      7.16 o
  -4   2  27       30.04       35.64      8.06 o
  -3   2  27       19.85       23.31      3.03 o
  -2   2  27        2.10        1.02      2.05 o
  -1   2  27        8.74        9.71      2.15 o
   0   2  27       14.47       11.84      2.20 o
   1   2  27        0.45       -1.56      1.57 o
   2   2  27       62.22       62.40      3.64 o
   3   2  27        0.91        1.66      2.16 o
   4   2  27        0.31       -1.97      1.97 o
   5   2  27       25.81       26.09      4.38 o
   6   2  27       10.14        5.75      3.01 o
   7   2  27        2.58        1.12      4.00 o
   8   2  27       84.06       79.72      7.18 o
  -8   3  27       26.48       25.58      4.44 o
  -7   3  27       13.36        9.31      3.49 o
  -6   3  27        6.68       10.21      3.60 o
  -5   3  27        0.83       -2.77      2.77 o
  -4   3  27        2.46        2.10      2.93 o
  -3   3  27       13.03        7.01      2.51 o
  -2   3  27       49.52       50.85      5.17 o
  -1   3  27      164.12      159.99      6.38 o
   0   3  27       42.82       45.18      3.28 o
   1   3  27       24.99       28.45      2.82 o
   2   3  27       12.76       11.80      2.39 o
   3   3  27       97.85      107.23      8.00 o
   4   3  27       26.25       24.04      3.05 o
   5   3  27        2.89        1.81      2.41 o
   6   3  27       19.00       24.91      4.01 o
   7   3  27        1.93        2.55      2.79 o
  -7   4  27        3.79        2.50      3.23 o
  -6   4  27       24.10       21.81      4.73 o
  -5   4  27       42.54       44.41     14.12 o
  -4   4  27        2.76        1.08      2.27 o
  -3   4  27       32.41       30.23      3.83 o
  -2   4  27       28.03       25.05      4.25 o
  -1   4  27        1.82        1.80      2.45 o
   0   4  27       28.25       32.12      4.48 o
   1   4  27       11.52        6.28      2.96 o
   2   4  27        3.12        5.47      2.66 o
   3   4  27        2.18       -0.46      2.35 o
   4   4  27       24.02       21.34      3.93 o
   5   4  27       34.24       29.20      9.12 o
   6   4  27        6.02        7.93      4.54 o
  -6   5  27      142.39      137.93      8.54 o
  -5   5  27       93.83       91.89      7.20 o
  -4   5  27       13.02       11.91      3.64 o
  -3   5  27       33.06       28.95      4.67 o
  -2   5  27      316.23      327.23     14.34 o
  -1   5  27        1.40        3.86      3.27 o
   0   5  27        3.82        1.14      3.84 o
   1   5  27       28.15       25.32      5.89 o
   2   5  27        3.12        3.48      2.24 o
   3   5  27       27.49       17.51      4.36 o
   4   5  27        0.61        0.70      2.58 o
   5   5  27       39.30       36.57      4.76 o
  -4   6  27        3.22        1.39      3.19 o
  -3   6  27       11.25        5.76      3.19 o
  -2   6  27       23.22       21.64      4.32 o
  -1   6  27      193.20      176.04     14.68 o
   0   6  27       13.60       11.70      3.94 o
   1   6  27      106.01      103.84      7.83 o
   2   6  27        2.75       -0.21      2.41 o
   3   6  27        4.63        5.74      2.51 o
  -7   0  28        0.00        0.75      3.68 o
  -6   0  28      128.15      122.21      9.32 o
  -5   0  28      102.83       81.97      8.62 o
  -4   0  28      212.62      235.67     12.83 o
  -3   0  28        8.71        3.24      4.05 o
  -2   0  28       17.29       20.59      5.39 o
  -1   0  28       27.73       35.73      6.61 o
   0   0  28      101.09       91.51      9.53 o
   1   0  28      125.04      149.41     10.78 o
   2   0  28        0.01       -3.69      3.69 o
   3   0  28      143.12      145.52     10.90 o
   4   0  28      151.56      160.78     11.47 o
   5   0  28      188.39      208.03     13.02 o
   6   0  28       90.83       82.70      9.89 o
   7   0  28      153.71      175.51     12.44 o
  -8   1  28       86.11      103.14      6.33 o
  -7   1  28        0.07        2.50      3.64 o
  -6   1  28        1.11        0.50      2.61 o
  -5   1  28       30.00       34.59      3.42 o
  -4   1  28        0.35       -1.82      2.03 o
  -3   1  28       76.77       84.69      4.58 o
  -2   1  28      134.37      145.96      5.49 o
  -1   1  28       66.01       70.00      6.01 o
   0   1  28       48.33       34.24      4.68 o
   1   1  28        3.69       -1.86      2.58 o
   2   1  28      229.61      222.49      9.00 o
   3   1  28        2.95       -1.94      2.67 o
   4   1  28      222.20      202.27      7.48 o
   5   1  28       11.43        6.17      3.31 o
   6   1  28       19.18       20.55      4.19 o
   7   1  28       80.67       78.71      6.90 o
  -8   2  28      132.17      142.18      7.54 o
  -7   2  28        0.70        3.77      4.41 o
  -6   2  28      108.95      123.50      7.05 o
  -5   2  28       12.85        9.64      3.41 o
  -4   2  28        0.61        1.93      3.66 o
  -3   2  28        1.95       -0.65      1.95 o
  -2   2  28       28.66       30.62      3.22 o
  -1   2  28       73.74       77.88      4.15 o
   0   2  28       23.70       24.47      2.38 o
   1   2  28        8.83        9.43      2.11 o
   2   2  28       17.60       11.53      2.81 o
   3   2  28      130.09      130.58      5.97 o
   4   2  28       21.53       16.50      3.05 o
   5   2  28        8.96        6.94      3.35 o
   6   2  28        4.72        6.92      3.18 o
   7   2  28        0.01       -0.46      2.71 o
  -7   3  28       16.26       19.19      4.68 o
  -6   3  28       22.20       14.08      3.80 o
  -5   3  28        0.51       -2.03      2.67 o
  -4   3  28        2.40        3.93      3.19 o
  -3   3  28       42.16       44.61      5.18 o
  -2   3  28        4.68        7.33      2.65 o
  -1   3  28        0.07        0.53      3.49 o
   0   3  28        8.44        6.36      2.39 o
   1   3  28      412.35      425.52     10.13 o
   2   3  28       56.34       55.61      4.05 o
   3   3  28      152.98      158.10      5.85 o
   4   3  28       16.50       13.05      3.33 o
   5   3  28        0.55        1.89      2.69 o
   6   3  28       39.92       29.64      4.82 o
  -6   4  28       70.47       71.90      7.03 o
  -5   4  28        5.80        5.74      3.97 o
  -4   4  28      128.05      128.50      6.33 o
  -3   4  28        3.08        3.54      2.40 o
  -2   4  28        2.43        0.80      2.14 o
  -1   4  28       13.72       13.49      3.44 o
   0   4  28        0.43        1.45      2.60 o
   1   4  28      247.31      257.37     10.05 o
   2   4  28        0.11        2.52      2.25 o
   3   4  28        6.16        7.04      5.17 o
   4   4  28       50.15       48.94      5.11 o
   5   4  28        0.20        2.52      3.72 o
  -5   5  28        4.84        4.23      2.76 o
  -4   5  28        0.39       -1.17      2.62 o
  -3   5  28      115.97      116.98      7.34 o
  -2   5  28       40.82       39.58      5.26 o
  -1   5  28      141.36      145.85      7.98 o
   0   5  28       37.54       37.64      5.08 o
   1   5  28      134.42      123.47      9.98 o
   2   5  28       99.39       98.43      5.61 o
   3   5  28        1.80        2.72      2.76 o
   4   5  28       18.80       16.83      3.82 o
  -2   6  28       32.21       39.21      5.34 o
  -1   6  28       45.26       51.96      5.84 o
   0   6  28       12.02       12.85      3.84 o
   1   6  28       51.44       52.61      5.83 o
  -8   1  29        0.02       -0.89      4.72 o
  -7   1  29        0.85        2.81      6.09 o
  -6   1  29        0.01        2.05      3.30 o
  -5   1  29      167.24      171.92      5.99 o
  -4   1  29      102.04      103.24      4.99 o
  -3   1  29       92.15       99.73      7.55 o
  -2   1  29      103.02      102.13      6.43 o
  -1   1  29       68.21       72.03      8.18 o
   0   1  29       32.36       31.84      5.34 o
   1   1  29        0.00        0.05      2.89 o
   2   1  29        4.46        6.82      3.19 o
   3   1  29        4.48        1.07      2.94 o
   4   1  29       10.17        4.83      3.22 o
   5   1  29       18.22       23.35      5.73 o
   6   1  29       52.95       55.27      6.03 o
   7   1  29        0.23       -2.58      2.87 o
  -7   2  29        6.09        5.27      4.65 o
  -6   2  29        8.76        5.02      3.79 o
  -5   2  29        2.39        3.71      3.01 o
  -4   2  29       62.19       63.61      5.78 o
  -3   2  29        0.79        5.78      2.97 o
  -2   2  29        8.21       11.34      2.54 o
  -1   2  29       30.35       29.40      3.34 o
   0   2  29        3.00        2.77      1.64 o
   1   2  29       88.74       95.66      5.68 o
   2   2  29        6.84        5.48      2.51 o
   3   2  29      172.96      163.47      6.79 o
   4   2  29        4.17        4.45      3.49 o
   5   2  29        0.12       -1.98      2.09 o
   6   2  29        3.27        0.93      3.00 o
  -7   3  29       18.56       14.75      4.02 o
  -6   3  29       11.10       10.72      6.25 o
  -5   3  29        2.55        3.01      3.29 o
  -4   3  29      103.05       97.89      6.91 o
  -3   3  29       11.85        6.70      4.96 o
  -2   3  29       13.19       14.48      3.01 o
  -1   3  29       57.57       52.60      4.64 o
   0   3  29        8.61        9.21      2.75 o
   1   3  29      119.45      129.96      4.94 o
   2   3  29       87.63       80.69      4.62 o
   3   3  29      348.19      368.32     14.74 o
   4   3  29        1.22       -1.23      3.12 o
   5   3  29        5.88        9.12      3.16 o
   6   3  29       34.89       36.42      8.64 o
  -6   4  29       80.82       88.16      9.89 o
  -5   4  29        4.78        2.79      7.16 o
  -4   4  29        3.61       -0.83      3.07 o
  -3   4  29        9.84        8.67      2.81 o
  -2   4  29        9.69        9.65      2.91 o
  -1   4  29        5.07        3.55      2.83 o
   0   4  29        3.55        2.80      3.40 o
   1   4  29        0.59        1.46      2.17 o
   2   4  29       34.07       29.96      4.44 o
   3   4  29        1.31       -0.44      2.47 o
   4   4  29        5.08        4.72      3.59 o
  -4   5  29        7.17        5.96      2.96 o
  -3   5  29        1.42        4.66      3.60 o
  -2   5  29        3.66        7.00      5.44 o
  -1   5  29        9.35       12.78      3.76 o
   0   5  29       31.26       31.15      4.76 o
   1   5  29        4.24        1.34      2.79 o
   2   5  29       10.45        9.03      3.43 o
   3   5  29       14.78       16.33      3.88 o
  -7   0  30      242.07      274.55     12.85 o
  -6   0  30      136.36      118.94      9.40 o
  -5   0  30       19.87       23.38      5.57 o
  -4   0  30      145.43      144.80     10.66 o
  -3   0  30      579.16      549.06     20.40 o
  -2   0  30      248.10      265.20     13.98 o
  -1   0  30      464.11      453.15     18.60 o
   0   0  30      129.72      133.05     10.67 o
   1   0  30        0.07        0.11      4.19 o
   2   0  30      123.13      134.93     10.82 o
   3   0  30       62.66       65.33      8.76 o
   4   0  30       18.05       11.96      5.35 o
   5   0  30        0.65       -2.79      3.86 o
   6   0  30       19.39       18.60      6.17 o
  -7   1  30        1.33       -0.82      4.33 o
  -6   1  30       41.37       38.06      4.37 o
  -5   1  30      130.85      131.55      6.83 o
  -4   1  30       29.97       26.79     10.08 o
  -3   1  30       18.36       15.05      3.74 o
  -2   1  30        0.97       -1.53      3.55 o
  -1   1  30        7.28        6.77      3.33 o
   0   1  30       74.10       84.70      6.64 o
   1   1  30       11.62        8.37      3.48 o
   2   1  30        0.94       -1.12      2.74 o
   3   1  30       53.38       52.13      8.16 o
   4   1  30       57.70       56.22      6.43 o
   5   1  30       63.92       72.17      6.64 o
   6   1  30       23.29       16.00      4.17 o
  -6   2  30       10.74       13.15      7.05 o
  -5   2  30       86.06       79.89      6.45 o
  -4   2  30        1.89       -1.89      2.74 o
  -3   2  30       65.72       61.56      7.03 o
  -2   2  30       53.11       52.46      4.04 o
  -1   2  30       21.89       21.61      2.49 o
   0   2  30       54.87       64.82      5.75 o
   1   2  30       32.24       29.96      4.48 o
   2   2  30        8.05        6.55      2.62 o
   3   2  30       22.33       15.83      3.26 o
   4   2  30       24.18       20.23      3.50 o
   5   2  30        2.14        0.30      2.48 o
  -6   3  30        3.82        7.19      3.50 o
  -5   3  30        1.79       -1.06      5.24 o
  -4   3  30       47.60       38.99      5.14 o
  -3   3  30        0.33        1.58      2.99 o
  -2   3  30       26.18       22.92      4.20 o
  -1   3  30        4.45        4.22      2.54 o
   0   3  30        4.69        5.76      2.16 o
   1   3  30      123.36      138.42      6.05 o
   2   3  30        4.39        2.01      3.99 o
   3   3  30       49.37       35.73      4.54 o
   4   3  30       28.16       24.48      4.03 o
   5   3  30       18.85       17.51      3.88 o
  -4   4  30        7.96        8.73      3.67 o
  -3   4  30       37.59       41.66      8.06 o
  -2   4  30       51.06       46.91      4.69 o
  -1   4  30        0.64        0.67      2.81 o
   0   4  30       25.88       18.44      4.04 o
   1   4  30        2.79        0.74      2.19 o
   2   4  30       34.00       28.85      5.96 o
   3   4  30       55.75       53.95      5.45 o
  -1   5  30       16.51       11.78      3.65 o
   0   5  30       43.72       43.72      5.45 o
   1   5  30        1.68        4.23      4.44 o
  -6   1  31        0.74       -4.02      4.02 o
  -5   1  31        0.36        3.50      4.76 o
  -4   1  31        9.60        8.68      3.23 o
  -3   1  31        8.92        7.54      3.37 o
  -2   1  31        7.28        5.82      4.70 o
  -1   1  31        0.00       -0.73      2.83 o
   0   1  31        4.07        7.16      3.44 o
   1   1  31        2.79        5.70      5.61 o
   2   1  31       13.58        4.62      7.28 o
   3   1  31       62.29       71.11      6.52 o
   4   1  31       46.96       48.80      5.67 o
   5   1  31       23.59       21.07      4.46 o
  -5   2  31       26.69       25.53      4.25 o
  -4   2  31       95.62       97.44      7.53 o
  -3   2  31        1.10        1.08      2.79 o
  -2   2  31        0.39        1.45      2.80 o
  -1   2  31       15.57       15.37      3.52 o
   0   2  31       64.82       61.91      5.69 o
   1   2  31        2.48        2.78      2.89 o
   2   2  31       91.61       89.06      6.83 o
   3   2  31        0.47       -2.61      2.72 o
   4   2  31        0.03        2.63      3.15 o
  -4   3  31       12.86       20.47      4.18 o
  -3   3  31        0.38        3.04      3.08 o
  -2   3  31       17.00       12.12      3.73 o
  -1   3  31        1.26        4.27      3.25 o
   0   3  31       33.31       29.50      3.58 o
   1   3  31       57.50       44.53      5.98 o
   2   3  31        1.27        2.51      3.90 o
   3   3  31      138.61      129.20     14.22 o
  -3   4  31        7.29        3.93      4.19 o
  -2   4  31        9.98       11.63      4.23 o
  -1   4  31       44.83       44.68      4.60 o
   0   4  31      101.89      102.83      6.80 o
   1   4  31        4.55        6.69      3.07 o
  -5   0  32       15.14        8.05      4.97 o
  -4   0  32       10.61        3.44      4.46 o
  -3   0  32      191.73      207.99     12.75 o
  -2   0  32        7.53        2.41      4.59 o
  -1   0  32       50.25       51.20      8.01 o
   0   0  32       13.35        8.62      5.31 o
   1   0  32       83.79       88.21     10.16 o
   2   0  32       25.99       21.83      6.50 o
   3   0  32       62.91       48.34      7.95 o
   4   0  32       40.03       21.61      6.20 o
  -5   1  32       21.03       26.31      6.50 o
  -4   1  32      187.38      200.57      8.32 o
  -3   1  32       46.02       46.52      5.17 o
  -2   1  32        3.11        1.19      2.83 o
  -1   1  32        0.01        0.69      2.84 o
   0   1  32        2.78        2.26      5.58 o
   1   1  32       25.51       29.54      4.71 o
   2   1  32        0.22        1.83      3.04 o
   3   1  32       13.63       18.05      4.78 o
  -4   2  32       24.38       22.20      4.02 o
  -3   2  32       38.15       33.35      7.42 o
  -2   2  32       18.54       22.37      6.76 o
  -1   2  32        1.89        3.61      2.94 o
   0   2  32        2.16        0.02      2.69 o
   1   2  32        0.02       -1.21      2.86 o
   2   2  32        2.09        5.70      3.21 o
   3   2  32       12.37        9.53      3.59 o
  -3   3  32       28.00       24.27      5.77 o
  -2   3  32        0.20       -1.09      2.95 o
  -1   3  32        1.78        0.78      2.31 o
   0   3  32       47.66       28.49      7.58 o
   1   3  32       16.57       14.54      4.30 o
  -3   1  33        0.47        3.29      2.92 o
  -2   1  33       42.05       41.43      5.16 o
  -1   1  33       17.78       19.21      4.11 o
   0   1  33       45.12       40.63      5.26 o
   1   1  33        4.63       -1.17      5.52 o
   2   1  33       33.44       28.57      4.76 o
  -1   2  33       15.39       16.99      6.26 o
   0   2  33       38.87       38.60      4.86 o
 
